# Supplementary material for: Estimating minute ventilation and air pollution inhaled dose using heart rate, breath frequency, age, sex and forced vital capacity: A pooled-data analysis
Source: PLoS One. 2019 Jul 9;14(7):e0218673. doi: 10.1371/journal.pone.0218673 (PMC6615621; doi:10.1371/journal.pone.0218673)
Supplement: S1 Data — (TXT) [file pone.0218673.s002.txt]

subj	study	measFVC [L]	measFEV1 [L]	predFVC [L]	predFEV1 [L]	VE [Lpm]	HR [bpm]	fB [bpm]	VT [L]	age [yr]	sex [M=1, F=2]	height [cm]	weight [kg]	race
subj_1	1			6.218	5.114	10.586	62.396	13.700	0.781	27.0	1	187	84.0	W
subj_1	1			6.218	5.114	16.034	59.706	14.533	1.107	27.0	1	187	84.0	W
subj_1	1			6.218	5.114	15.359	54.410	14.550	1.058	27.0	1	187	84.0	W
subj_1	1			6.218	5.114	14.979	53.709	15.133	0.993	27.0	1	187	84.0	W
subj_1	1			6.218	5.114	15.130	51.711	14.707	1.046	27.0	1	187	84.0	W
subj_1	1			6.218	5.114	15.354	52.934	15.360	1.000	27.0	1	187	84.0	W
subj_1	1			6.218	5.114	15.299	54.278	15.253	1.000	27.0	1	187	84.0	W
subj_1	1			6.218	5.114	13.127	55.129	15.013	0.878	27.0	1	187	84.0	W
subj_1	1			6.218	5.114	10.433	57.757	13.208	0.792	27.0	1	187	84.0	W
subj_1	1			6.218	5.114	10.629	60.774	13.277	0.813	27.0	1	187	84.0	W
subj_1	1			6.218	5.114	11.514	59.353	13.686	0.841	27.0	1	187	84.0	W
subj_1	1			6.218	5.114	11.216	59.896	14.200	0.794	27.0	1	187	84.0	W
subj_1	1			6.218	5.114	10.371	62.809	13.338	0.777	27.0	1	187	84.0	W
subj_1	1			6.218	5.114	10.150	66.540	11.300	0.925	27.0	1	187	84.0	W
subj_1	1			6.218	5.114	11.276	60.745	13.821	0.824	27.0	1	187	84.0	W
subj_1	1			6.218	5.114	17.724	64.006	15.569	1.134	27.0	1	187	84.0	W
subj_1	1			6.218	5.114	19.131	58.716	15.420	1.275	27.0	1	187	84.0	W
subj_1	1			6.218	5.114	17.803	57.509	15.813	1.127	27.0	1	187	84.0	W
subj_1	1			6.218	5.114	19.170	60.596	16.306	1.184	27.0	1	187	84.0	W
subj_1	1			6.218	5.114	20.667	62.333	15.419	1.356	27.0	1	187	84.0	W
subj_1	1			6.218	5.114	19.266	59.820	16.150	1.195	27.0	1	187	84.0	W
subj_1	1			6.218	5.114	14.940	55.795	15.293	0.973	27.0	1	187	84.0	W
subj_1	1			6.218	5.114	11.758	59.989	14.157	0.839	27.0	1	187	84.0	W
subj_1	1			6.218	5.114	11.279	61.620	14.350	0.787	27.0	1	187	84.0	W
subj_1	1			6.218	5.114	10.887	62.319	13.231	0.850	27.0	1	187	84.0	W
subj_1	1			6.218	5.114	12.404	61.950	13.921	0.888	27.0	1	187	84.0	W
subj_1	1			6.218	5.114	11.122	62.391	13.800	0.806	27.0	1	187	84.0	W
subj_1	1			6.218	5.114	11.885	65.064	13.250	0.910	27.0	1	187	84.0	W
subj_1	1			6.218	5.114	10.049	54.589	12.831	0.790	27.0	1	187	84.0	W
subj_1	1			6.218	5.114	32.158	83.584	16.106	2.014	27.0	1	187	84.0	W
subj_1	1			6.218	5.114	58.392	102.047	17.761	3.296	27.0	1	187	84.0	W
subj_1	1			6.218	5.114	69.603	105.746	21.276	3.290	27.0	1	187	84.0	W
subj_1	1			6.218	5.114	69.641	108.375	21.148	3.297	27.0	1	187	84.0	W
subj_1	1			6.218	5.114	69.714	108.438	22.343	3.141	27.0	1	187	84.0	W
subj_1	1			6.218	5.114	68.543	107.691	24.483	2.818	27.0	1	187	84.0	W
subj_1	1			6.218	5.114	48.223	78.630	19.322	2.476	27.0	1	187	84.0	W
subj_1	1			6.218	5.114	23.828	58.269	15.333	1.553	27.0	1	187	84.0	W
subj_1	1			6.218	5.114	16.170	60.001	13.046	1.245	27.0	1	187	84.0	W
subj_1	1			6.218	5.114	16.191	59.906	13.562	1.209	27.0	1	187	84.0	W
subj_1	1			6.218	5.114	15.084	59.833	13.729	1.100	27.0	1	187	84.0	W
subj_1	1			6.218	5.114	14.091	58.539	13.823	1.019	27.0	1	187	84.0	W
subj_1	1			6.218	5.114	13.173	61.108	15.267	0.883	27.0	1	187	84.0	W
subj_1	1			6.218	5.114	21.949	65.521	15.347	1.444	27.0	1	187	84.0	W
subj_1	1			6.218	5.114	23.103	66.421	15.463	1.507	27.0	1	187	84.0	W
subj_1	1			6.218	5.114	22.521	66.974	15.280	1.488	27.0	1	187	84.0	W
subj_1	1			6.218	5.114	21.996	66.378	14.857	1.494	27.0	1	187	84.0	W
subj_1	1			6.218	5.114	23.838	68.756	16.312	1.472	27.0	1	187	84.0	W
subj_1	1			6.218	5.114	26.861	78.014	16.244	1.703	27.0	1	187	84.0	W
subj_1	1			6.218	5.114	31.051	84.159	16.106	1.953	27.0	1	187	84.0	W
subj_1	1			6.218	5.114	34.963	87.556	15.553	2.284	27.0	1	187	84.0	W
subj_1	1			6.218	5.114	37.479	91.877	15.087	2.495	27.0	1	187	84.0	W
subj_1	1			6.218	5.114	38.915	94.085	14.443	2.711	27.0	1	187	84.0	W
subj_1	1			6.218	5.114	44.231	96.067	16.175	2.890	27.0	1	187	84.0	W
subj_1	1			6.218	5.114	52.005	99.127	15.260	3.409	27.0	1	187	84.0	W
subj_1	1			6.218	5.114	51.104	101.236	16.469	3.122	27.0	1	187	84.0	W
subj_1	1			6.218	5.114	56.682	106.756	17.644	3.255	27.0	1	187	84.0	W
subj_1	1			6.218	5.114	61.371	107.361	19.868	3.117	27.0	1	187	84.0	W
subj_1	1			6.218	5.114	63.690	113.577	21.190	3.146	27.0	1	187	84.0	W
subj_1	1			6.218	5.114	68.936	115.639	21.752	3.179	27.0	1	187	84.0	W
subj_1	1			6.218	5.114	71.154	120.454	22.191	3.232	27.0	1	187	84.0	W
subj_1	1			6.218	5.114	75.130	125.127	23.413	3.256	27.0	1	187	84.0	W
subj_1	1			6.218	5.114	80.741	129.576	24.063	3.373	27.0	1	187	84.0	W
subj_1	1			6.218	5.114	84.200	136.605	25.362	3.337	27.0	1	187	84.0	W
subj_1	1			6.218	5.114	93.605	144.152	28.063	3.359	27.0	1	187	84.0	W
subj_1	1			6.218	5.114	100.461	149.928	29.350	3.428	27.0	1	187	84.0	W
subj_1	1			6.218	5.114	111.780	155.004	31.110	3.603	27.0	1	187	84.0	W
subj_1	1			6.218	5.114	80.449	140.689	25.604	3.140	27.0	1	187	84.0	W
subj_1	1			6.218	5.114	44.667	103.974	19.189	2.323	27.0	1	187	84.0	W
subj_1	1			6.218	5.114	30.073	93.660	15.313	2.006	27.0	1	187	84.0	W
subj_1	1			6.218	5.114	25.839	88.900	16.067	1.646	27.0	1	187	84.0	W
subj_1	1			6.218	5.114	23.894	88.562	15.273	1.586	27.0	1	187	84.0	W
subj_1	1			6.218	5.114	24.551	91.178	16.953	1.480	27.0	1	187	84.0	W
subj_1	1			6.218	5.114	26.240	89.808	18.960	1.479	27.0	1	187	84.0	W
subj_2	1			3.826	3.246	10.575	94.495	20.871	0.509	29.0	2	163	73.0	W
subj_2	1			3.826	3.246	15.320	97.716	23.052	0.682	29.0	2	163	73.0	W
subj_2	1			3.826	3.246	14.821	94.302	22.695	0.657	29.0	2	163	73.0	W
subj_2	1			3.826	3.246	14.951	89.766	22.300	0.671	29.0	2	163	73.0	W
subj_2	1			3.826	3.246	14.649	93.305	21.486	0.682	29.0	2	163	73.0	W
subj_2	1			3.826	3.246	15.115	93.696	22.305	0.680	29.0	2	163	73.0	W
subj_2	1			3.826	3.246	15.324	93.793	22.250	0.690	29.0	2	163	73.0	W
subj_2	1			3.826	3.246	12.054	85.779	21.314	0.569	29.0	2	163	73.0	W
subj_2	1			3.826	3.246	10.343	84.851	21.455	0.484	29.0	2	163	73.0	W
subj_2	1			3.826	3.246	10.709	86.287	22.152	0.484	29.0	2	163	73.0	W
subj_2	1			3.826	3.246	10.699	88.614	21.648	0.496	29.0	2	163	73.0	W
subj_2	1			3.826	3.246	10.206	92.022	19.745	0.539	29.0	2	163	73.0	W
subj_2	1			3.826	3.246	9.955	92.737	19.700	0.535	29.0	2	163	73.0	W
subj_2	1			3.826	3.246	8.900	92.300	20.500	0.435	29.0	2	163	73.0	W
subj_2	1			3.826	3.246	10.466	89.487	23.283	0.450	29.0	2	163	73.0	W
subj_2	1			3.826	3.246	16.295	104.415	24.650	0.671	29.0	2	163	73.0	W
subj_2	1			3.826	3.246	18.028	104.298	24.504	0.737	29.0	2	163	73.0	W
subj_2	1			3.826	3.246	17.960	102.926	24.229	0.743	29.0	2	163	73.0	W
subj_2	1			3.826	3.246	18.370	101.241	25.076	0.735	29.0	2	163	73.0	W
subj_2	1			3.826	3.246	18.578	104.034	25.140	0.755	29.0	2	163	73.0	W
subj_2	1			3.826	3.246	19.303	106.356	24.400	0.792	29.0	2	163	73.0	W
subj_2	1			3.826	3.246	14.768	89.345	22.541	0.650	29.0	2	163	73.0	W
subj_2	1			3.826	3.246	11.258	81.745	22.352	0.504	29.0	2	163	73.0	W
subj_2	1			3.826	3.246	10.661	86.077	21.648	0.527	29.0	2	163	73.0	W
subj_2	1			3.826	3.246	10.190	87.320	22.732	0.447	29.0	2	163	73.0	W
subj_2	1			3.826	3.246	11.462	90.061	24.928	0.461	29.0	2	163	73.0	W
subj_2	1			3.826	3.246	11.405	90.221	23.588	0.484	29.0	2	163	73.0	W
subj_2	1			3.826	3.246	9.440	89.607	23.200	0.407	29.0	2	163	73.0	W
subj_2	1			3.826	3.246	10.720	102.035	21.723	0.493	29.0	2	163	73.0	W
subj_2	1			3.826	3.246	19.274	120.672	25.008	0.815	29.0	2	163	73.0	W
subj_2	1			3.826	3.246	31.713	142.765	22.155	1.449	29.0	2	163	73.0	W
subj_2	1			3.826	3.246	38.417	148.168	24.754	1.563	29.0	2	163	73.0	W
subj_2	1			3.826	3.246	37.883	149.562	24.584	1.550	29.0	2	163	73.0	W
subj_2	1			3.826	3.246	45.602	155.189	29.952	1.516	29.0	2	163	73.0	W
subj_2	1			3.826	3.246	48.830	151.001	34.348	1.431	29.0	2	163	73.0	W
subj_2	1			3.826	3.246	42.885	145.853	33.475	1.256	29.0	2	163	73.0	W
subj_2	1			3.826	3.246	24.480	121.077	26.527	0.903	29.0	2	163	73.0	W
subj_2	1			3.826	3.246	13.407	109.400	22.218	0.605	29.0	2	163	73.0	W
subj_2	1			3.826	3.246	12.147	109.368	22.173	0.549	29.0	2	163	73.0	W
subj_2	1			3.826	3.246	12.438	109.245	22.473	0.554	29.0	2	163	73.0	W
subj_2	1			3.826	3.246	11.719	107.675	23.287	0.513	29.0	2	163	73.0	W
subj_2	1			3.826	3.246	11.435	107.793	22.100	0.519	29.0	2	163	73.0	W
subj_2	1			3.826	3.246	17.482	88.750	23.168	0.770	29.0	2	163	73.0	W
subj_2	1			3.826	3.246	21.059	109.876	23.026	0.951	29.0	2	163	73.0	W
subj_2	1			3.826	3.246	21.549	115.497	22.787	0.949	29.0	2	163	73.0	W
subj_2	1			3.826	3.246	21.895	115.049	22.764	0.965	29.0	2	163	73.0	W
subj_2	1			3.826	3.246	22.374	112.670	22.891	0.979	29.0	2	163	73.0	W
subj_2	1			3.826	3.246	23.488	113.450	24.058	0.980	29.0	2	163	73.0	W
subj_2	1			3.826	3.246	24.495	112.746	24.025	1.038	29.0	2	163	73.0	W
subj_2	1			3.826	3.246	28.798	115.576	24.976	1.155	29.0	2	163	73.0	W
subj_2	1			3.826	3.246	29.604	127.335	25.828	1.159	29.0	2	163	73.0	W
subj_2	1			3.826	3.246	32.280	130.946	25.616	1.276	29.0	2	163	73.0	W
subj_2	1			3.826	3.246	34.013	133.252	23.765	1.435	29.0	2	163	73.0	W
subj_2	1			3.826	3.246	37.738	141.077	27.023	1.407	29.0	2	163	73.0	W
subj_2	1			3.826	3.246	50.075	146.004	32.413	1.521	29.0	2	163	73.0	W
subj_2	1			3.826	3.246	49.584	154.299	36.540	1.350	29.0	2	163	73.0	W
subj_2	1			3.826	3.246	29.264	146.169	29.748	0.960	29.0	2	163	73.0	W
subj_2	1			3.826	3.246	15.594	115.354	21.638	0.736	29.0	2	163	73.0	W
subj_2	1			3.826	3.246	15.120	105.032	21.070	0.720	29.0	2	163	73.0	W
subj_2	1			3.826	3.246	13.742	101.078	21.705	0.643	29.0	2	163	73.0	W
subj_2	1			3.826	3.246	14.463	99.363	22.364	0.654	29.0	2	163	73.0	W
subj_3	1			6.135	4.902	9.794	92.517	13.492	0.734	38.0	1	189	93.0	W
subj_3	1			6.135	4.902	11.826	82.925	12.983	0.973	38.0	1	189	93.0	W
subj_3	1			6.135	4.902	14.323	82.740	15.800	0.916	38.0	1	189	93.0	W
subj_3	1			6.135	4.902	14.344	82.344	14.847	0.994	38.0	1	189	93.0	W
subj_3	1			6.135	4.902	14.578	81.414	15.093	0.978	38.0	1	189	93.0	W
subj_3	1			6.135	4.902	14.640	80.086	15.533	0.988	38.0	1	189	93.0	W
subj_3	1			6.135	4.902	14.435	80.048	15.033	0.971	38.0	1	189	93.0	W
subj_3	1			6.135	4.902	12.200	81.553	14.300	0.881	38.0	1	189	93.0	W
subj_3	1			6.135	4.902	10.384	79.656	14.229	0.768	38.0	1	189	93.0	W
subj_3	1			6.135	4.902	10.710	82.250	15.738	0.701	38.0	1	189	93.0	W
subj_3	1			6.135	4.902	8.902	82.686	13.145	0.720	38.0	1	189	93.0	W
subj_3	1			6.135	4.902	8.530	84.496	11.164	0.869	38.0	1	189	93.0	W
subj_3	1			6.135	4.902	8.313	86.317	12.831	0.654	38.0	1	189	93.0	W
subj_3	1			6.135	4.902	9.240	90.995	14.200	0.652	38.0	1	189	93.0	W
subj_3	1			6.135	4.902	7.191	83.184	10.836	0.668	38.0	1	189	93.0	W
subj_3	1			6.135	4.902	13.638	87.786	11.933	1.155	38.0	1	189	93.0	W
subj_3	1			6.135	4.902	17.327	87.522	15.233	1.175	38.0	1	189	93.0	W
subj_3	1			6.135	4.902	17.925	84.875	16.369	1.122	38.0	1	189	93.0	W
subj_3	1			6.135	4.902	18.524	83.122	17.094	1.125	38.0	1	189	93.0	W
subj_3	1			6.135	4.902	18.343	89.127	15.480	1.201	38.0	1	189	93.0	W
subj_3	1			6.135	4.902	18.625	81.902	16.653	1.137	38.0	1	189	93.0	W
subj_3	1			6.135	4.902	15.349	85.454	15.279	1.056	38.0	1	189	93.0	W
subj_3	1			6.135	4.902	11.569	82.008	14.760	0.792	38.0	1	189	93.0	W
subj_3	1			6.135	4.902	9.476	79.622	12.683	0.765	38.0	1	189	93.0	W
subj_3	1			6.135	4.902	9.533	81.894	14.193	0.675	38.0	1	189	93.0	W
subj_3	1			6.135	4.902	10.113	81.089	12.483	0.859	38.0	1	189	93.0	W
subj_3	1			6.135	4.902	8.265	79.625	13.385	0.616	38.0	1	189	93.0	W
subj_3	1			6.135	4.902	8.345	74.738	17.100	0.490	38.0	1	189	93.0	W
subj_3	1			6.135	4.902	10.011	70.181	16.506	0.613	38.0	1	189	93.0	W
subj_3	1			6.135	4.902	25.483	107.799	16.888	1.519	38.0	1	189	93.0	W
subj_3	1			6.135	4.902	42.054	126.355	21.938	1.961	38.0	1	189	93.0	W
subj_3	1			6.135	4.902	46.401	127.195	20.957	2.226	38.0	1	189	93.0	W
subj_3	1			6.135	4.902	48.621	128.383	21.695	2.274	38.0	1	189	93.0	W
subj_3	1			6.135	4.902	46.792	128.399	19.668	2.398	38.0	1	189	93.0	W
subj_3	1			6.135	4.902	49.410	128.912	21.186	2.353	38.0	1	189	93.0	W
subj_3	1			6.135	4.902	39.228	112.147	18.944	2.091	38.0	1	189	93.0	W
subj_3	1			6.135	4.902	23.539	84.522	17.833	1.319	38.0	1	189	93.0	W
subj_3	1			6.135	4.902	15.158	76.926	16.818	0.910	38.0	1	189	93.0	W
subj_3	1			6.135	4.902	13.440	77.007	16.675	0.813	38.0	1	189	93.0	W
subj_3	1			6.135	4.902	12.452	73.732	18.378	0.678	38.0	1	189	93.0	W
subj_3	1			6.135	4.902	12.005	78.614	17.241	0.739	38.0	1	189	93.0	W
subj_3	1			6.135	4.902	12.290	78.173	17.950	0.685	38.0	1	189	93.0	W
subj_3	1			6.135	4.902	8.679	78.622	13.686	0.681	38.0	1	189	93.0	W
subj_3	1			6.135	4.902	16.021	92.293	13.817	1.184	38.0	1	189	93.0	W
subj_3	1			6.135	4.902	20.814	92.018	16.694	1.319	38.0	1	189	93.0	W
subj_3	1			6.135	4.902	20.561	90.702	17.082	1.245	38.0	1	189	93.0	W
subj_3	1			6.135	4.902	22.234	91.475	17.400	1.290	38.0	1	189	93.0	W
subj_3	1			6.135	4.902	22.901	92.219	17.853	1.295	38.0	1	189	93.0	W
subj_3	1			6.135	4.902	22.589	92.273	17.388	1.332	38.0	1	189	93.0	W
subj_3	1			6.135	4.902	24.212	98.898	18.674	1.339	38.0	1	189	93.0	W
subj_3	1			6.135	4.902	31.306	110.751	18.761	1.723	38.0	1	189	93.0	W
subj_3	1			6.135	4.902	34.314	113.818	20.585	1.713	38.0	1	189	93.0	W
subj_3	1			6.135	4.902	35.858	118.942	20.715	1.754	38.0	1	189	93.0	W
subj_3	1			6.135	4.902	38.838	120.927	20.638	1.920	38.0	1	189	93.0	W
subj_3	1			6.135	4.902	38.409	125.093	19.942	1.955	38.0	1	189	93.0	W
subj_3	1			6.135	4.902	40.575	129.953	17.859	2.323	38.0	1	189	93.0	W
subj_3	1			6.135	4.902	42.357	134.594	19.353	2.232	38.0	1	189	93.0	W
subj_3	1			6.135	4.902	41.778	140.270	16.741	2.536	38.0	1	189	93.0	W
subj_3	1			6.135	4.902	53.009	145.739	21.871	2.452	38.0	1	189	93.0	W
subj_3	1			6.135	4.902	58.173	150.075	24.808	2.357	38.0	1	189	93.0	W
subj_3	1			6.135	4.902	46.564	137.482	22.205	2.096	38.0	1	189	93.0	W
subj_3	1			6.135	4.902	26.834	113.309	19.116	1.438	38.0	1	189	93.0	W
subj_3	1			6.135	4.902	18.057	102.740	18.795	0.964	38.0	1	189	93.0	W
subj_3	1			6.135	4.902	15.209	101.052	16.400	0.930	38.0	1	189	93.0	W
subj_3	1			6.135	4.902	14.213	99.268	16.700	0.861	38.0	1	189	93.0	W
subj_3	1			6.135	4.902	12.733	95.881	15.340	0.851	38.0	1	189	93.0	W
subj_3	1			6.135	4.902	11.198	95.649	14.144	0.800	38.0	1	189	93.0	W
subj_4	1			4.462	3.644	8.728	82.185	16.335	0.541	40.0	1	169	63.0	A
subj_4	1			4.462	3.644	15.276	83.156	19.750	0.796	40.0	1	169	63.0	A
subj_4	1			4.462	3.644	14.575	79.926	16.559	0.882	40.0	1	169	63.0	A
subj_4	1			4.462	3.644	13.831	79.404	15.600	0.895	40.0	1	169	63.0	A
subj_4	1			4.462	3.644	13.982	78.812	14.940	0.940	40.0	1	169	63.0	A
subj_4	1			4.462	3.644	13.113	78.314	15.744	0.835	40.0	1	169	63.0	A
subj_4	1			4.462	3.644	14.330	78.745	16.206	0.892	40.0	1	169	63.0	A
subj_4	1			4.462	3.644	11.994	78.095	16.106	0.740	40.0	1	169	63.0	A
subj_4	1			4.462	3.644	8.528	75.118	15.113	0.564	40.0	1	169	63.0	A
subj_4	1			4.462	3.644	8.549	75.163	15.220	0.563	40.0	1	169	63.0	A
subj_4	1			4.462	3.644	8.421	75.745	16.438	0.513	40.0	1	169	63.0	A
subj_4	1			4.462	3.644	9.494	80.046	17.318	0.549	40.0	1	169	63.0	A
subj_4	1			4.462	3.644	8.611	76.771	15.619	0.556	40.0	1	169	63.0	A
subj_4	1			4.462	3.644	8.520	75.119	15.900	0.534	40.0	1	169	63.0	A
subj_4	1			4.462	3.644	8.456	78.301	16.459	0.515	40.0	1	169	63.0	A
subj_4	1			4.462	3.644	18.782	92.788	18.153	1.053	40.0	1	169	63.0	A
subj_4	1			4.462	3.644	18.595	89.042	17.311	1.079	40.0	1	169	63.0	A
subj_4	1			4.462	3.644	19.966	86.999	18.594	1.082	40.0	1	169	63.0	A
subj_4	1			4.462	3.644	19.513	87.986	17.065	1.150	40.0	1	169	63.0	A
subj_4	1			4.462	3.644	19.482	86.064	19.163	1.026	40.0	1	169	63.0	A
subj_4	1			4.462	3.644	19.858	85.912	18.144	1.104	40.0	1	169	63.0	A
subj_4	1			4.462	3.644	19.603	88.771	18.706	1.039	40.0	1	169	63.0	A
subj_4	1			4.462	3.644	11.650	78.661	15.863	0.735	40.0	1	169	63.0	A
subj_4	1			4.462	3.644	10.102	78.306	14.357	0.701	40.0	1	169	63.0	A
subj_4	1			4.462	3.644	7.919	77.426	13.879	0.571	40.0	1	169	63.0	A
subj_4	1			4.462	3.644	8.244	79.523	15.881	0.523	40.0	1	169	63.0	A
subj_4	1			4.462	3.644	9.018	78.221	16.506	0.549	40.0	1	169	63.0	A
subj_4	1			4.462	3.644	9.460	77.343	17.350	0.544	40.0	1	169	63.0	A
subj_4	1			4.462	3.644	8.784	87.061	13.971	0.632	40.0	1	169	63.0	A
subj_4	1			4.462	3.644	23.235	106.854	15.293	1.574	40.0	1	169	63.0	A
subj_4	1			4.462	3.644	35.223	119.127	16.312	2.158	40.0	1	169	63.0	A
subj_4	1			4.462	3.644	43.303	125.090	16.500	2.626	40.0	1	169	63.0	A
subj_4	1			4.462	3.644	42.878	129.840	16.559	2.590	40.0	1	169	63.0	A
subj_4	1			4.462	3.644	45.445	133.875	16.631	2.733	40.0	1	169	63.0	A
subj_4	1			4.462	3.644	45.103	136.915	18.406	2.463	40.0	1	169	63.0	A
subj_4	1			4.462	3.644	37.672	123.752	20.235	1.844	40.0	1	169	63.0	A
subj_4	1			4.462	3.644	22.890	108.672	16.859	1.347	40.0	1	169	63.0	A
subj_4	1			4.462	3.644	14.022	101.923	15.013	0.935	40.0	1	169	63.0	A
subj_4	1			4.462	3.644	13.911	102.507	18.411	0.761	40.0	1	169	63.0	A
subj_4	1			4.462	3.644	13.489	101.687	16.300	0.829	40.0	1	169	63.0	A
subj_4	1			4.462	3.644	12.256	100.186	16.629	0.739	40.0	1	169	63.0	A
subj_4	1			4.462	3.644	12.500	98.185	16.650	0.753	40.0	1	169	63.0	A
subj_4	1			4.462	3.644	15.791	82.482	21.040	0.756	40.0	1	169	63.0	A
subj_4	1			4.462	3.644	20.046	95.364	17.128	1.174	40.0	1	169	63.0	A
subj_4	1			4.462	3.644	21.314	92.480	17.400	1.229	40.0	1	169	63.0	A
subj_4	1			4.462	3.644	22.622	95.557	18.256	1.250	40.0	1	169	63.0	A
subj_4	1			4.462	3.644	22.046	92.385	17.247	1.283	40.0	1	169	63.0	A
subj_4	1			4.462	3.644	21.571	95.415	14.687	1.474	40.0	1	169	63.0	A
subj_4	1			4.462	3.644	25.243	97.335	16.050	1.570	40.0	1	169	63.0	A
subj_4	1			4.462	3.644	30.902	107.124	18.467	1.677	40.0	1	169	63.0	A
subj_4	1			4.462	3.644	33.474	112.023	17.565	1.909	40.0	1	169	63.0	A
subj_4	1			4.462	3.644	37.361	118.332	17.611	2.121	40.0	1	169	63.0	A
subj_4	1			4.462	3.644	37.996	123.066	18.550	2.044	40.0	1	169	63.0	A
subj_4	1			4.462	3.644	42.896	127.820	19.950	2.153	40.0	1	169	63.0	A
subj_4	1			4.462	3.644	46.604	134.369	21.827	2.146	40.0	1	169	63.0	A
subj_4	1			4.462	3.644	50.009	142.407	20.350	2.458	40.0	1	169	63.0	A
subj_4	1			4.462	3.644	53.450	151.308	24.379	2.194	40.0	1	169	63.0	A
subj_4	1			4.462	3.644	32.913	143.529	21.024	1.567	40.0	1	169	63.0	A
subj_4	1			4.462	3.644	20.911	119.927	18.517	1.131	40.0	1	169	63.0	A
subj_4	1			4.462	3.644	15.844	111.058	18.316	0.867	40.0	1	169	63.0	A
subj_4	1			4.462	3.644	15.098	106.746	18.059	0.837	40.0	1	169	63.0	A
subj_4	1			4.462	3.644	13.427	105.709	19.855	0.678	40.0	1	169	63.0	A
subj_4	1			4.462	3.644	14.027	104.976	20.576	0.682	40.0	1	169	63.0	A
subj_5	1			3.625	3.118	8.523	67.632	19.610	0.445	26.0	2	159	61.0	W
subj_5	1			3.625	3.118	11.747	65.987	18.833	0.644	26.0	2	159	61.0	W
subj_5	1			3.625	3.118	11.804	62.850	19.067	0.671	26.0	2	159	61.0	W
subj_5	1			3.625	3.118	12.953	63.982	20.510	0.643	26.0	2	159	61.0	W
subj_5	1			3.625	3.118	11.812	63.054	18.188	0.741	26.0	2	159	61.0	W
subj_5	1			3.625	3.118	12.839	63.257	20.063	0.670	26.0	2	159	61.0	W
subj_5	1			3.625	3.118	12.016	64.217	19.911	0.631	26.0	2	159	61.0	W
subj_5	1			3.625	3.118	11.011	68.023	20.755	0.543	26.0	2	159	61.0	W
subj_5	1			3.625	3.118	9.460	66.053	19.925	0.485	26.0	2	159	61.0	W
subj_5	1			3.625	3.118	8.885	69.673	18.356	0.501	26.0	2	159	61.0	W
subj_5	1			3.625	3.118	8.812	73.518	19.532	0.467	26.0	2	159	61.0	W
subj_5	1			3.625	3.118	9.196	73.708	19.882	0.506	26.0	2	159	61.0	W
subj_5	1			3.625	3.118	8.699	70.518	19.563	0.485	26.0	2	159	61.0	W
subj_5	1			3.625	3.118	10.215	75.183	23.550	0.434	26.0	2	159	61.0	W
subj_5	1			3.625	3.118	9.176	75.243	23.792	0.387	26.0	2	159	61.0	W
subj_5	1			3.625	3.118	13.754	71.826	17.831	0.870	26.0	2	159	61.0	W
subj_5	1			3.625	3.118	15.316	73.946	18.253	0.928	26.0	2	159	61.0	W
subj_5	1			3.625	3.118	15.565	71.575	12.909	1.453	26.0	2	159	61.0	W
subj_5	1			3.625	3.118	15.501	72.312	10.350	1.584	26.0	2	159	61.0	W
subj_5	1			3.625	3.118	16.050	75.556	11.130	1.490	26.0	2	159	61.0	W
subj_5	1			3.625	3.118	14.763	74.976	16.456	0.974	26.0	2	159	61.0	W
subj_5	1			3.625	3.118	12.724	66.282	22.662	0.605	26.0	2	159	61.0	W
subj_5	1			3.625	3.118	10.817	66.068	23.465	0.459	26.0	2	159	61.0	W
subj_5	1			3.625	3.118	8.937	74.665	21.919	0.442	26.0	2	159	61.0	W
subj_5	1			3.625	3.118	9.045	73.763	23.214	0.396	26.0	2	159	61.0	W
subj_5	1			3.625	3.118	9.485	73.450	21.238	0.472	26.0	2	159	61.0	W
subj_5	1			3.625	3.118	8.901	71.533	23.061	0.391	26.0	2	159	61.0	W
subj_5	1			3.625	3.118	10.480	73.894	20.800	0.503	26.0	2	159	61.0	W
subj_5	1			3.625	3.118	8.715	61.257	20.335	0.444	26.0	2	159	61.0	W
subj_5	1			3.625	3.118	17.719	91.632	19.638	1.058	26.0	2	159	61.0	W
subj_5	1			3.625	3.118	25.335	113.432	16.859	1.577	26.0	2	159	61.0	W
subj_5	1			3.625	3.118	30.268	121.404	22.062	1.420	26.0	2	159	61.0	W
subj_5	1			3.625	3.118	31.310	123.412	19.689	1.624	26.0	2	159	61.0	W
subj_5	1			3.625	3.118	31.407	123.774	20.953	1.597	26.0	2	159	61.0	W
subj_5	1			3.625	3.118	30.393	124.893	19.521	1.600	26.0	2	159	61.0	W
subj_5	1			3.625	3.118	22.379	101.094	14.185	1.614	26.0	2	159	61.0	W
subj_5	1			3.625	3.118	14.309	69.606	12.183	1.185	26.0	2	159	61.0	W
subj_5	1			3.625	3.118	10.408	73.344	14.650	0.760	26.0	2	159	61.0	W
subj_5	1			3.625	3.118	10.403	73.006	16.788	0.635	26.0	2	159	61.0	W
subj_5	1			3.625	3.118	9.349	74.827	14.121	0.691	26.0	2	159	61.0	W
subj_5	1			3.625	3.118	9.146	71.205	17.688	0.523	26.0	2	159	61.0	W
subj_5	1			3.625	3.118	8.400	67.298	20.100	0.419	26.0	2	159	61.0	W
subj_5	1			3.625	3.118	8.842	68.450	20.135	0.456	26.0	2	159	61.0	W
subj_5	1			3.625	3.118	17.236	80.315	15.823	1.264	26.0	2	159	61.0	W
subj_5	1			3.625	3.118	16.504	86.756	10.080	1.680	26.0	2	159	61.0	W
subj_5	1			3.625	3.118	18.276	86.674	11.692	1.571	26.0	2	159	61.0	W
subj_5	1			3.625	3.118	18.058	85.714	11.709	1.602	26.0	2	159	61.0	W
subj_5	1			3.625	3.118	20.012	90.864	14.243	1.423	26.0	2	159	61.0	W
subj_5	1			3.625	3.118	19.508	91.724	18.472	1.129	26.0	2	159	61.0	W
subj_5	1			3.625	3.118	23.066	102.260	20.821	1.217	26.0	2	159	61.0	W
subj_5	1			3.625	3.118	25.454	116.170	20.389	1.311	26.0	2	159	61.0	W
subj_5	1			3.625	3.118	29.119	128.505	21.305	1.421	26.0	2	159	61.0	W
subj_5	1			3.625	3.118	30.649	136.820	18.871	1.697	26.0	2	159	61.0	W
subj_5	1			3.625	3.118	28.356	141.192	14.960	1.914	26.0	2	159	61.0	W
subj_5	1			3.625	3.118	31.184	147.517	20.021	1.699	26.0	2	159	61.0	W
subj_5	1			3.625	3.118	30.224	152.039	19.094	1.759	26.0	2	159	61.0	W
subj_5	1			3.625	3.118	25.215	141.761	18.618	1.406	26.0	2	159	61.0	W
subj_5	1			3.625	3.118	15.273	102.504	14.067	1.157	26.0	2	159	61.0	W
subj_5	1			3.625	3.118	11.681	100.037	17.341	0.740	26.0	2	159	61.0	W
subj_5	1			3.625	3.118	10.495	90.580	18.935	0.599	26.0	2	159	61.0	W
subj_5	1			3.625	3.118	10.592	92.309	17.275	0.681	26.0	2	159	61.0	W
subj_5	1			3.625	3.118	8.508	88.029	15.007	0.618	26.0	2	159	61.0	W
subj_5	1			3.625	3.118	10.038	88.216	22.619	0.449	26.0	2	159	61.0	W
subj_6	1			4.901	4.174	11.077	82.967	18.411	0.629	22.0	1	169	67.0	W
subj_6	1			4.901	4.174	15.082	82.440	17.906	0.855	22.0	1	169	67.0	W
subj_6	1			4.901	4.174	13.137	77.813	16.613	0.801	22.0	1	169	67.0	W
subj_6	1			4.901	4.174	14.261	76.688	16.200	0.893	22.0	1	169	67.0	W
subj_6	1			4.901	4.174	13.916	74.251	17.359	0.827	22.0	1	169	67.0	W
subj_6	1			4.901	4.174	13.533	77.978	16.013	0.865	22.0	1	169	67.0	W
subj_6	1			4.901	4.174	13.722	75.786	17.388	0.806	22.0	1	169	67.0	W
subj_6	1			4.901	4.174	11.611	69.674	20.005	0.624	22.0	1	169	67.0	W
subj_6	1			4.901	4.174	10.213	74.279	17.441	0.650	22.0	1	169	67.0	W
subj_6	1			4.901	4.174	10.480	74.957	17.075	0.671	22.0	1	169	67.0	W
subj_6	1			4.901	4.174	10.459	77.173	18.694	0.599	22.0	1	169	67.0	W
subj_6	1			4.901	4.174	12.205	87.038	19.047	0.701	22.0	1	169	67.0	W
subj_6	1			4.901	4.174	15.619	93.525	17.841	0.916	22.0	1	169	67.0	W
subj_6	1			4.901	4.174	17.291	90.710	14.486	1.224	22.0	1	169	67.0	W
subj_6	1			4.901	4.174	18.899	87.577	14.664	1.368	22.0	1	169	67.0	W
subj_6	1			4.901	4.174	19.286	90.145	15.640	1.298	22.0	1	169	67.0	W
subj_6	1			4.901	4.174	19.023	91.287	14.093	1.452	22.0	1	169	67.0	W
subj_6	1			4.901	4.174	19.321	90.061	14.986	1.342	22.0	1	169	67.0	W
subj_6	1			4.901	4.174	16.203	79.669	14.664	1.186	22.0	1	169	67.0	W
subj_6	1			4.901	4.174	12.582	74.562	17.113	0.784	22.0	1	169	67.0	W
subj_6	1			4.901	4.174	10.711	78.905	18.417	0.674	22.0	1	169	67.0	W
subj_6	1			4.901	4.174	10.430	83.670	18.911	0.565	22.0	1	169	67.0	W
subj_6	1			4.901	4.174	11.582	86.092	18.128	0.667	22.0	1	169	67.0	W
subj_6	1			4.901	4.174	10.829	86.271	19.384	0.580	22.0	1	169	67.0	W
subj_6	1			4.901	4.174	11.125	77.154	21.150	0.519	22.0	1	169	67.0	W
subj_6	1			4.901	4.174	10.914	74.908	16.750	0.688	22.0	1	169	67.0	W
subj_6	1			4.901	4.174	19.010	102.239	12.391	1.733	22.0	1	169	67.0	W
subj_6	1			4.901	4.174	29.127	115.483	11.133	2.615	22.0	1	169	67.0	W
subj_6	1			4.901	4.174	33.108	120.713	12.183	2.743	22.0	1	169	67.0	W
subj_6	1			4.901	4.174	34.336	123.293	12.775	2.726	22.0	1	169	67.0	W
subj_6	1			4.901	4.174	34.464	126.338	13.300	2.621	22.0	1	169	67.0	W
subj_6	1			4.901	4.174	36.929	126.626	15.107	2.524	22.0	1	169	67.0	W
subj_6	1			4.901	4.174	29.875	104.610	13.200	2.314	22.0	1	169	67.0	W
subj_6	1			4.901	4.174	19.082	93.719	12.958	1.521	22.0	1	169	67.0	W
subj_6	1			4.901	4.174	12.919	96.801	15.240	0.873	22.0	1	169	67.0	W
subj_6	1			4.901	4.174	13.067	88.984	12.118	1.159	22.0	1	169	67.0	W
subj_6	1			4.901	4.174	9.524	84.507	9.922	1.043	22.0	1	169	67.0	W
subj_6	1			4.901	4.174	8.938	84.807	10.456	0.995	22.0	1	169	67.0	W
subj_6	1			4.901	4.174	10.868	88.611	19.579	0.628	22.0	1	169	67.0	W
subj_6	1			4.901	4.174	16.164	100.922	17.263	0.969	22.0	1	169	67.0	W
subj_6	1			4.901	4.174	20.171	99.020	15.107	1.392	22.0	1	169	67.0	W
subj_6	1			4.901	4.174	21.122	98.473	13.346	1.661	22.0	1	169	67.0	W
subj_6	1			4.901	4.174	21.074	98.624	13.331	1.618	22.0	1	169	67.0	W
subj_6	1			4.901	4.174	21.656	100.498	13.800	1.611	22.0	1	169	67.0	W
subj_6	1			4.901	4.174	22.148	102.309	12.167	1.902	22.0	1	169	67.0	W
subj_6	1			4.901	4.174	23.847	107.760	13.383	1.864	22.0	1	169	67.0	W
subj_6	1			4.901	4.174	23.001	114.077	9.000	2.576	22.0	1	169	67.0	W
subj_6	1			4.901	4.174	24.860	115.863	10.927	2.290	22.0	1	169	67.0	W
subj_6	1			4.901	4.174	29.798	121.914	11.850	2.545	22.0	1	169	67.0	W
subj_6	1			4.901	4.174	29.792	123.027	10.927	2.750	22.0	1	169	67.0	W
subj_6	1			4.901	4.174	32.064	127.885	12.842	2.530	22.0	1	169	67.0	W
subj_6	1			4.901	4.174	34.802	128.415	12.954	2.720	22.0	1	169	67.0	W
subj_6	1			4.901	4.174	36.626	137.331	14.593	2.556	22.0	1	169	67.0	W
subj_6	1			4.901	4.174	41.007	140.085	15.520	2.689	22.0	1	169	67.0	W
subj_6	1			4.901	4.174	44.502	140.084	15.875	2.825	22.0	1	169	67.0	W
subj_6	1			4.901	4.174	46.781	143.087	21.105	2.316	22.0	1	169	67.0	W
subj_6	1			4.901	4.174	51.442	150.675	20.275	2.589	22.0	1	169	67.0	W
subj_6	1			4.901	4.174	53.203	155.847	21.452	2.534	22.0	1	169	67.0	W
subj_6	1			4.901	4.174	54.638	158.951	21.325	2.601	22.0	1	169	67.0	W
subj_6	1			4.901	4.174	56.620	141.468	23.583	2.468	22.0	1	169	67.0	W
subj_6	1			4.901	4.174	33.916	121.082	17.256	2.018	22.0	1	169	67.0	W
subj_6	1			4.901	4.174	17.511	114.269	22.973	0.849	22.0	1	169	67.0	W
subj_6	1			4.901	4.174	18.104	110.550	23.686	0.846	22.0	1	169	67.0	W
subj_6	1			4.901	4.174	15.420	105.394	20.742	0.803	22.0	1	169	67.0	W
subj_6	1			4.901	4.174	13.842	105.302	21.929	0.684	22.0	1	169	67.0	W
subj_6	1			4.901	4.174	13.361	104.633	21.967	0.630	22.0	1	169	67.0	W
subj_7	1			3.625	3.118	10.303	86.796	20.110	0.533	26.0	2	159	61.0	W
subj_7	1			3.625	3.118	13.276	86.742	22.664	0.635	26.0	2	159	61.0	W
subj_7	1			3.625	3.118	13.818	81.766	20.680	0.686	26.0	2	159	61.0	W
subj_7	1			3.625	3.118	12.542	75.341	20.810	0.616	26.0	2	159	61.0	W
subj_7	1			3.625	3.118	13.539	71.873	20.437	0.692	26.0	2	159	61.0	W
subj_7	1			3.625	3.118	12.718	72.528	19.820	0.667	26.0	2	159	61.0	W
subj_7	1			3.625	3.118	12.756	75.199	21.010	0.611	26.0	2	159	61.0	W
subj_7	1			3.625	3.118	10.844	75.328	18.858	0.601	26.0	2	159	61.0	W
subj_7	1			3.625	3.118	9.942	77.056	19.342	0.517	26.0	2	159	61.0	W
subj_7	1			3.625	3.118	9.288	79.945	16.994	0.562	26.0	2	159	61.0	W
subj_7	1			3.625	3.118	10.077	80.967	18.878	0.549	26.0	2	159	61.0	W
subj_7	1			3.625	3.118	11.023	84.163	18.995	0.595	26.0	2	159	61.0	W
subj_7	1			3.625	3.118	8.787	82.182	18.600	0.483	26.0	2	159	61.0	W
subj_7	1			3.625	3.118	9.105	84.779	16.550	0.548	26.0	2	159	61.0	W
subj_7	1			3.625	3.118	10.011	88.617	19.084	0.539	26.0	2	159	61.0	W
subj_7	1			3.625	3.118	14.283	92.024	21.923	0.682	26.0	2	159	61.0	W
subj_7	1			3.625	3.118	15.820	86.611	21.781	0.741	26.0	2	159	61.0	W
subj_7	1			3.625	3.118	15.393	85.267	21.181	0.747	26.0	2	159	61.0	W
subj_7	1			3.625	3.118	16.376	83.456	21.224	0.791	26.0	2	159	61.0	W
subj_7	1			3.625	3.118	15.186	82.821	22.045	0.739	26.0	2	159	61.0	W
subj_7	1			3.625	3.118	16.183	84.649	22.532	0.733	26.0	2	159	61.0	W
subj_7	1			3.625	3.118	12.828	75.105	20.170	0.655	26.0	2	159	61.0	W
subj_7	1			3.625	3.118	10.545	70.212	21.280	0.500	26.0	2	159	61.0	W
subj_7	1			3.625	3.118	9.991	74.563	19.815	0.520	26.0	2	159	61.0	W
subj_7	1			3.625	3.118	10.640	80.466	20.967	0.511	26.0	2	159	61.0	W
subj_7	1			3.625	3.118	10.696	80.678	20.575	0.551	26.0	2	159	61.0	W
subj_7	1			3.625	3.118	9.718	80.351	20.981	0.473	26.0	2	159	61.0	W
subj_7	1			3.625	3.118	8.800	79.998	21.800	0.403	26.0	2	159	61.0	W
subj_7	1			3.625	3.118	9.220	86.158	20.215	0.471	26.0	2	159	61.0	W
subj_7	1			3.625	3.118	17.128	112.739	17.194	1.092	26.0	2	159	61.0	W
subj_7	1			3.625	3.118	24.562	124.823	17.141	1.483	26.0	2	159	61.0	W
subj_7	1			3.625	3.118	25.580	120.792	16.275	1.589	26.0	2	159	61.0	W
subj_7	1			3.625	3.118	27.954	121.126	17.447	1.629	26.0	2	159	61.0	W
subj_7	1			3.625	3.118	27.006	120.829	17.388	1.587	26.0	2	159	61.0	W
subj_7	1			3.625	3.118	28.424	123.437	19.700	1.467	26.0	2	159	61.0	W
subj_7	1			3.625	3.118	20.823	102.907	17.300	1.215	26.0	2	159	61.0	W
subj_7	1			3.625	3.118	13.032	89.349	17.072	0.788	26.0	2	159	61.0	W
subj_7	1			3.625	3.118	10.060	87.459	16.419	0.621	26.0	2	159	61.0	W
subj_7	1			3.625	3.118	10.777	90.227	17.983	0.597	26.0	2	159	61.0	W
subj_7	1			3.625	3.118	9.897	86.269	17.971	0.560	26.0	2	159	61.0	W
subj_7	1			3.625	3.118	9.841	88.963	19.915	0.498	26.0	2	159	61.0	W
subj_7	1			3.625	3.118	10.610	89.450	20.500	0.517	26.0	2	159	61.0	W
subj_7	1			3.625	3.118	9.770	80.274	22.045	0.446	26.0	2	159	61.0	W
subj_7	1			3.625	3.118	16.960	95.500	25.488	0.692	26.0	2	159	61.0	W
subj_7	1			3.625	3.118	17.665	88.996	23.096	0.786	26.0	2	159	61.0	W
subj_7	1			3.625	3.118	18.481	87.972	23.239	0.802	26.0	2	159	61.0	W
subj_7	1			3.625	3.118	18.527	86.418	25.224	0.748	26.0	2	159	61.0	W
subj_7	1			3.625	3.118	20.285	90.843	23.791	0.879	26.0	2	159	61.0	W
subj_7	1			3.625	3.118	19.846	90.884	24.871	0.825	26.0	2	159	61.0	W
subj_7	1			3.625	3.118	21.084	92.863	24.808	0.860	26.0	2	159	61.0	W
subj_7	1			3.625	3.118	22.691	98.430	23.741	0.978	26.0	2	159	61.0	W
subj_7	1			3.625	3.118	23.765	101.885	24.117	1.013	26.0	2	159	61.0	W
subj_7	1			3.625	3.118	25.752	105.352	23.409	1.123	26.0	2	159	61.0	W
subj_7	1			3.625	3.118	27.395	109.890	23.048	1.196	26.0	2	159	61.0	W
subj_7	1			3.625	3.118	29.074	112.475	23.657	1.250	26.0	2	159	61.0	W
subj_7	1			3.625	3.118	31.524	116.941	24.492	1.312	26.0	2	159	61.0	W
subj_7	1			3.625	3.118	32.093	123.317	24.079	1.358	26.0	2	159	61.0	W
subj_7	1			3.625	3.118	35.090	125.477	25.916	1.379	26.0	2	159	61.0	W
subj_7	1			3.625	3.118	36.372	129.876	26.426	1.391	26.0	2	159	61.0	W
subj_7	1			3.625	3.118	37.394	134.042	26.227	1.439	26.0	2	159	61.0	W
subj_7	1			3.625	3.118	39.317	134.166	30.262	1.318	26.0	2	159	61.0	W
subj_7	1			3.625	3.118	44.057	139.268	34.774	1.295	26.0	2	159	61.0	W
subj_7	1			3.625	3.118	44.418	138.503	34.639	1.322	26.0	2	159	61.0	W
subj_7	1			3.625	3.118	46.842	146.194	36.340	1.313	26.0	2	159	61.0	W
subj_7	1			3.625	3.118	51.344	150.655	37.557	1.392	26.0	2	159	61.0	W
subj_7	1			3.625	3.118	38.063	128.650	33.247	1.125	26.0	2	159	61.0	W
subj_7	1			3.625	3.118	18.048	98.287	27.038	0.673	26.0	2	159	61.0	W
subj_7	1			3.625	3.118	12.559	90.134	21.005	0.636	26.0	2	159	61.0	W
subj_7	1			3.625	3.118	12.615	94.402	20.629	0.613	26.0	2	159	61.0	W
subj_7	1			3.625	3.118	12.794	89.749	20.910	0.614	26.0	2	159	61.0	W
subj_7	1			3.625	3.118	13.303	100.633	21.455	0.637	26.0	2	159	61.0	W
subj_8	1			3.677	3.209	13.068	86.796	24.329	0.537	22.0	2	160	56.0	W
subj_8	1			3.677	3.209	15.648	86.742	26.231	0.626	22.0	2	160	56.0	W
subj_8	1			3.677	3.209	16.249	81.766	28.156	0.577	22.0	2	160	56.0	W
subj_8	1			3.677	3.209	15.652	75.341	27.270	0.576	22.0	2	160	56.0	W
subj_8	1			3.677	3.209	15.609	71.873	26.792	0.582	22.0	2	160	56.0	W
subj_8	1			3.677	3.209	15.459	72.528	26.481	0.583	22.0	2	160	56.0	W
subj_8	1			3.677	3.209	15.092	75.199	26.120	0.574	22.0	2	160	56.0	W
subj_8	1			3.677	3.209	13.011	75.328	22.827	0.597	22.0	2	160	56.0	W
subj_8	1			3.677	3.209	10.153	77.056	18.435	0.610	22.0	2	160	56.0	W
subj_8	1			3.677	3.209	10.238	79.945	23.070	0.443	22.0	2	160	56.0	W
subj_8	1			3.677	3.209	10.178	80.967	22.400	0.496	22.0	2	160	56.0	W
subj_8	1			3.677	3.209	11.468	84.163	24.026	0.480	22.0	2	160	56.0	W
subj_8	1			3.677	3.209	9.671	82.182	22.424	0.451	22.0	2	160	56.0	W
subj_8	1			3.677	3.209	8.510	84.779	15.900	0.535	22.0	2	160	56.0	W
subj_8	1			3.677	3.209	12.190	98.871	25.388	0.485	22.0	2	160	56.0	W
subj_8	1			3.677	3.209	18.102	104.497	29.672	0.613	22.0	2	160	56.0	W
subj_8	1			3.677	3.209	19.230	100.429	32.032	0.601	22.0	2	160	56.0	W
subj_8	1			3.677	3.209	19.172	102.023	29.011	0.681	22.0	2	160	56.0	W
subj_8	1			3.677	3.209	20.052	105.548	30.726	0.649	22.0	2	160	56.0	W
subj_8	1			3.677	3.209	19.534	102.008	29.714	0.658	22.0	2	160	56.0	W
subj_8	1			3.677	3.209	19.689	102.699	29.104	0.688	22.0	2	160	56.0	W
subj_8	1			3.677	3.209	14.875	98.209	24.946	0.602	22.0	2	160	56.0	W
subj_8	1			3.677	3.209	11.803	96.075	24.333	0.486	22.0	2	160	56.0	W
subj_8	1			3.677	3.209	10.022	97.755	20.920	0.504	22.0	2	160	56.0	W
subj_8	1			3.677	3.209	10.592	101.521	21.927	0.484	22.0	2	160	56.0	W
subj_8	1			3.677	3.209	10.522	99.210	21.771	0.495	22.0	2	160	56.0	W
subj_8	1			3.677	3.209	10.276	98.719	22.348	0.461	22.0	2	160	56.0	W
subj_8	1			3.677	3.209	11.500	94.698	23.900	0.482	22.0	2	160	56.0	W
subj_8	1			3.677	3.209	11.010	93.404	23.992	0.459	22.0	2	160	56.0	W
subj_8	1			3.677	3.209	18.323	115.180	27.611	0.686	22.0	2	160	56.0	W
subj_8	1			3.677	3.209	34.178	134.661	31.000	1.125	22.0	2	160	56.0	W
subj_8	1			3.677	3.209	40.613	140.190	36.233	1.131	22.0	2	160	56.0	W
subj_8	1			3.677	3.209	42.240	141.753	38.913	1.095	22.0	2	160	56.0	W
subj_8	1			3.677	3.209	43.512	143.320	39.921	1.099	22.0	2	160	56.0	W
subj_8	1			3.677	3.209	42.503	144.295	39.808	1.074	22.0	2	160	56.0	W
subj_8	1			3.677	3.209	31.419	130.737	31.993	0.993	22.0	2	160	56.0	W
subj_8	1			3.677	3.209	20.053	110.027	29.617	0.672	22.0	2	160	56.0	W
subj_8	1			3.677	3.209	13.107	108.527	25.750	0.512	22.0	2	160	56.0	W
subj_8	1			3.677	3.209	11.728	108.026	23.000	0.512	22.0	2	160	56.0	W
subj_8	1			3.677	3.209	11.153	105.696	19.844	0.589	22.0	2	160	56.0	W
subj_8	1			3.677	3.209	11.079	104.600	21.645	0.521	22.0	2	160	56.0	W
subj_8	1			3.677	3.209	11.800	103.559	21.700	0.544	22.0	2	160	56.0	W
subj_8	1			3.677	3.209	11.241	99.884	24.404	0.482	22.0	2	160	56.0	W
subj_8	1			3.677	3.209	17.870	112.421	29.380	0.609	22.0	2	160	56.0	W
subj_8	1			3.677	3.209	19.801	110.643	27.981	0.714	22.0	2	160	56.0	W
subj_8	1			3.677	3.209	20.309	109.830	27.944	0.729	22.0	2	160	56.0	W
subj_8	1			3.677	3.209	20.024	111.415	27.207	0.744	22.0	2	160	56.0	W
subj_8	1			3.677	3.209	21.486	113.218	27.322	0.791	22.0	2	160	56.0	W
subj_8	1			3.677	3.209	21.734	114.476	27.389	0.808	22.0	2	160	56.0	W
subj_8	1			3.677	3.209	25.342	117.835	28.678	0.916	22.0	2	160	56.0	W
subj_8	1			3.677	3.209	30.871	125.824	35.444	0.872	22.0	2	160	56.0	W
subj_8	1			3.677	3.209	33.653	134.887	35.276	0.971	22.0	2	160	56.0	W
subj_8	1			3.677	3.209	35.661	140.024	37.578	0.966	22.0	2	160	56.0	W
subj_8	1			3.677	3.209	39.034	143.813	38.126	1.038	22.0	2	160	56.0	W
subj_8	1			3.677	3.209	42.457	149.591	40.705	1.043	22.0	2	160	56.0	W
subj_8	1			3.677	3.209	44.223	152.010	39.526	1.133	22.0	2	160	56.0	W
subj_8	1			3.677	3.209	46.648	159.692	42.210	1.107	22.0	2	160	56.0	W
subj_8	1			3.677	3.209	37.585	148.109	34.988	1.077	22.0	2	160	56.0	W
subj_8	1			3.677	3.209	20.622	123.308	29.169	0.704	22.0	2	160	56.0	W
subj_8	1			3.677	3.209	14.088	119.630	25.170	0.587	22.0	2	160	56.0	W
subj_8	1			3.677	3.209	12.748	119.803	23.596	0.542	22.0	2	160	56.0	W
subj_8	1			3.677	3.209	12.863	117.171	25.132	0.511	22.0	2	160	56.0	W
subj_8	1			3.677	3.209	12.990	117.453	24.563	0.530	22.0	2	160	56.0	W
subj_8	1			3.677	3.209	12.680	114.153	25.020	0.508	22.0	2	160	56.0	W
subj_9	1			3.721	3.162	9.955	102.714	19.195	0.533	29.0	2	161	65.0	W
subj_9	1			3.721	3.162	13.695	93.453	20.285	0.716	29.0	2	161	65.0	W
subj_9	1			3.721	3.162	14.380	89.843	20.325	0.709	29.0	2	161	65.0	W
subj_9	1			3.721	3.162	13.743	84.042	20.335	0.679	29.0	2	161	65.0	W
subj_9	1			3.721	3.162	13.239	84.254	20.225	0.655	29.0	2	161	65.0	W
subj_9	1			3.721	3.162	14.066	83.640	20.848	0.678	29.0	2	161	65.0	W
subj_9	1			3.721	3.162	13.091	84.453	20.960	0.628	29.0	2	161	65.0	W
subj_9	1			3.721	3.162	11.533	91.918	18.795	0.637	29.0	2	161	65.0	W
subj_9	1			3.721	3.162	10.929	98.794	16.693	0.697	29.0	2	161	65.0	W
subj_9	1			3.721	3.162	9.681	95.964	18.006	0.549	29.0	2	161	65.0	W
subj_9	1			3.721	3.162	10.236	96.744	19.675	0.526	29.0	2	161	65.0	W
subj_9	1			3.721	3.162	11.144	97.589	20.805	0.544	29.0	2	161	65.0	W
subj_9	1			3.721	3.162	9.918	102.462	19.444	0.549	29.0	2	161	65.0	W
subj_9	1			3.721	3.162	9.680	98.272	20.267	0.454	29.0	2	161	65.0	W
subj_9	1			3.721	3.162	10.092	98.715	18.726	0.543	29.0	2	161	65.0	W
subj_9	1			3.721	3.162	16.619	94.162	23.496	0.708	29.0	2	161	65.0	W
subj_9	1			3.721	3.162	18.111	93.835	23.865	0.795	29.0	2	161	65.0	W
subj_9	1			3.721	3.162	17.682	92.237	23.352	0.759	29.0	2	161	65.0	W
subj_9	1			3.721	3.162	17.591	89.007	22.861	0.772	29.0	2	161	65.0	W
subj_9	1			3.721	3.162	18.446	91.705	23.526	0.790	29.0	2	161	65.0	W
subj_9	1			3.721	3.162	17.624	91.115	23.157	0.770	29.0	2	161	65.0	W
subj_9	1			3.721	3.162	14.766	95.980	19.389	0.795	29.0	2	161	65.0	W
subj_9	1			3.721	3.162	12.421	99.504	18.811	0.666	29.0	2	161	65.0	W
subj_9	1			3.721	3.162	11.936	94.223	20.089	0.611	29.0	2	161	65.0	W
subj_9	1			3.721	3.162	10.896	98.683	19.711	0.596	29.0	2	161	65.0	W
subj_9	1			3.721	3.162	10.611	98.779	19.417	0.570	29.0	2	161	65.0	W
subj_9	1			3.721	3.162	10.131	97.078	18.633	0.558	29.0	2	161	65.0	W
subj_9	1			3.721	3.162	11.390	98.040	20.400	0.555	29.0	2	161	65.0	W
subj_9	1			3.721	3.162	11.814	89.614	20.550	0.615	29.0	2	161	65.0	W
subj_9	1			3.721	3.162	25.531	113.401	25.531	1.016	29.0	2	161	65.0	W
subj_9	1			3.721	3.162	41.271	130.147	26.388	1.584	29.0	2	161	65.0	W
subj_9	1			3.721	3.162	46.461	134.080	27.789	1.692	29.0	2	161	65.0	W
subj_9	1			3.721	3.162	46.945	137.580	26.569	1.783	29.0	2	161	65.0	W
subj_9	1			3.721	3.162	46.107	137.102	25.742	1.824	29.0	2	161	65.0	W
subj_9	1			3.721	3.162	47.363	140.695	27.404	1.748	29.0	2	161	65.0	W
subj_9	1			3.721	3.162	35.457	130.292	24.887	1.457	29.0	2	161	65.0	W
subj_9	1			3.721	3.162	22.604	110.295	23.014	0.990	29.0	2	161	65.0	W
subj_9	1			3.721	3.162	15.621	105.045	17.835	0.927	29.0	2	161	65.0	W
subj_9	1			3.721	3.162	14.898	104.959	20.670	0.745	29.0	2	161	65.0	W
subj_9	1			3.721	3.162	14.229	102.664	20.055	0.736	29.0	2	161	65.0	W
subj_9	1			3.721	3.162	13.633	100.683	22.550	0.614	29.0	2	161	65.0	W
subj_9	1			3.721	3.162	12.500	99.707	20.750	0.604	29.0	2	161	65.0	W
subj_9	1			3.721	3.162	10.414	98.075	20.010	0.550	29.0	2	161	65.0	W
subj_9	1			3.721	3.162	20.888	105.852	26.458	0.786	29.0	2	161	65.0	W
subj_9	1			3.721	3.162	23.357	103.246	26.911	0.869	29.0	2	161	65.0	W
subj_9	1			3.721	3.162	22.686	103.392	24.654	0.944	29.0	2	161	65.0	W
subj_9	1			3.721	3.162	23.088	104.188	25.144	0.950	29.0	2	161	65.0	W
subj_9	1			3.721	3.162	24.138	104.952	25.184	0.960	29.0	2	161	65.0	W
subj_9	1			3.721	3.162	23.266	103.513	25.704	0.913	29.0	2	161	65.0	W
subj_9	1			3.721	3.162	25.448	111.379	24.238	1.083	29.0	2	161	65.0	W
subj_9	1			3.721	3.162	30.591	121.127	24.204	1.288	29.0	2	161	65.0	W
subj_9	1			3.721	3.162	33.817	127.161	25.304	1.340	29.0	2	161	65.0	W
subj_9	1			3.721	3.162	36.159	130.826	24.479	1.496	29.0	2	161	65.0	W
subj_9	1			3.721	3.162	36.858	136.298	24.229	1.535	29.0	2	161	65.0	W
subj_9	1			3.721	3.162	38.671	140.560	27.092	1.468	29.0	2	161	65.0	W
subj_9	1			3.721	3.162	40.774	149.812	24.213	1.711	29.0	2	161	65.0	W
subj_9	1			3.721	3.162	42.837	154.750	26.054	1.671	29.0	2	161	65.0	W
subj_9	1			3.721	3.162	45.764	159.926	28.146	1.645	29.0	2	161	65.0	W
subj_9	1			3.721	3.162	38.633	152.036	27.823	1.431	29.0	2	161	65.0	W
subj_9	1			3.721	3.162	24.126	135.961	25.144	0.977	29.0	2	161	65.0	W
subj_9	1			3.721	3.162	15.394	131.311	19.847	0.821	29.0	2	161	65.0	W
subj_9	1			3.721	3.162	16.228	127.007	20.526	0.831	29.0	2	161	65.0	W
subj_9	1			3.721	3.162	13.950	122.611	22.562	0.651	29.0	2	161	65.0	W
subj_9	1			3.721	3.162	12.982	117.406	20.980	0.659	29.0	2	161	65.0	W
subj_9	1			3.721	3.162	13.424	110.278	21.640	0.627	29.0	2	161	65.0	W
subj_10	1			6.097	5.102	11.197	86.772	15.371	0.746	22.0	1	185	93.0	W
subj_10	1			6.097	5.102	18.582	93.397	15.800	1.205	22.0	1	185	93.0	W
subj_10	1			6.097	5.102	18.303	81.465	16.617	1.141	22.0	1	185	93.0	W
subj_10	1			6.097	5.102	17.907	81.547	15.217	1.220	22.0	1	185	93.0	W
subj_10	1			6.097	5.102	18.278	79.092	17.283	1.060	22.0	1	185	93.0	W
subj_10	1			6.097	5.102	18.006	79.135	16.460	1.112	22.0	1	185	93.0	W
subj_10	1			6.097	5.102	17.773	79.944	17.086	1.059	22.0	1	185	93.0	W
subj_10	1			6.097	5.102	14.663	78.421	15.517	0.956	22.0	1	185	93.0	W
subj_10	1			6.097	5.102	11.637	80.998	14.517	0.810	22.0	1	185	93.0	W
subj_10	1			6.097	5.102	11.442	84.821	13.800	0.843	22.0	1	185	93.0	W
subj_10	1			6.097	5.102	11.500	84.959	16.050	0.736	22.0	1	185	93.0	W
subj_10	1			6.097	5.102	11.394	86.164	16.160	0.716	22.0	1	185	93.0	W
subj_10	1			6.097	5.102	11.307	84.659	14.300	0.810	22.0	1	185	93.0	W
subj_10	1			6.097	5.102	11.540	83.537	16.200	0.716	22.0	1	185	93.0	W
subj_10	1			6.097	5.102	11.145	84.615	16.600	0.676	22.0	1	185	93.0	W
subj_10	1			6.097	5.102	17.275	94.472	12.817	1.408	22.0	1	185	93.0	W
subj_10	1			6.097	5.102	20.384	89.396	14.200	1.471	22.0	1	185	93.0	W
subj_10	1			6.097	5.102	21.594	87.511	15.360	1.431	22.0	1	185	93.0	W
subj_10	1			6.097	5.102	23.017	83.089	12.567	1.846	22.0	1	185	93.0	W
subj_10	1			6.097	5.102	24.073	86.159	15.283	1.609	22.0	1	185	93.0	W
subj_10	1			6.097	5.102	21.953	86.023	15.033	1.516	22.0	1	185	93.0	W
subj_10	1			6.097	5.102	19.197	79.533	16.583	1.175	22.0	1	185	93.0	W
subj_10	1			6.097	5.102	13.335	79.944	16.350	0.829	22.0	1	185	93.0	W
subj_10	1			6.097	5.102	13.313	87.107	16.614	0.809	22.0	1	185	93.0	W
subj_10	1			6.097	5.102	11.194	84.171	15.080	0.754	22.0	1	185	93.0	W
subj_10	1			6.097	5.102	11.405	83.042	14.017	0.824	22.0	1	185	93.0	W
subj_10	1			6.097	5.102	12.197	83.150	14.571	0.852	22.0	1	185	93.0	W
subj_10	1			6.097	5.102	10.705	82.447	17.150	0.649	22.0	1	185	93.0	W
subj_10	1			6.097	5.102	12.328	77.636	10.773	1.161	22.0	1	185	93.0	W
subj_10	1			6.097	5.102	27.664	107.917	12.558	2.358	22.0	1	185	93.0	W
subj_10	1			6.097	5.102	48.094	128.957	14.564	3.304	22.0	1	185	93.0	W
subj_10	1			6.097	5.102	53.514	134.102	18.256	3.143	22.0	1	185	93.0	W
subj_10	1			6.097	5.102	65.697	137.835	23.736	2.865	22.0	1	185	93.0	W
subj_10	1			6.097	5.102	73.244	137.901	28.173	2.702	22.0	1	185	93.0	W
subj_10	1			6.097	5.102	74.553	138.284	27.952	2.705	22.0	1	185	93.0	W
subj_10	1			6.097	5.102	56.005	118.694	21.575	2.654	22.0	1	185	93.0	W
subj_10	1			6.097	5.102	33.109	93.369	20.068	1.733	22.0	1	185	93.0	W
subj_10	1			6.097	5.102	21.468	89.929	19.633	1.101	22.0	1	185	93.0	W
subj_10	1			6.097	5.102	20.707	89.385	18.932	1.102	22.0	1	185	93.0	W
subj_10	1			6.097	5.102	19.326	89.188	19.183	1.022	22.0	1	185	93.0	W
subj_10	1			6.097	5.102	16.902	85.869	16.788	1.018	22.0	1	185	93.0	W
subj_10	1			6.097	5.102	14.270	86.133	16.000	0.893	22.0	1	185	93.0	W
subj_10	1			6.097	5.102	11.313	81.061	15.943	0.738	22.0	1	185	93.0	W
subj_10	1			6.097	5.102	21.917	91.063	14.983	1.516	22.0	1	185	93.0	W
subj_10	1			6.097	5.102	23.995	91.268	12.750	1.914	22.0	1	185	93.0	W
subj_10	1			6.097	5.102	25.028	88.621	14.283	1.754	22.0	1	185	93.0	W
subj_10	1			6.097	5.102	29.213	89.236	21.733	1.402	22.0	1	185	93.0	W
subj_10	1			6.097	5.102	25.106	88.596	17.020	1.526	22.0	1	185	93.0	W
subj_10	1			6.097	5.102	31.864	106.128	19.771	1.693	22.0	1	185	93.0	W
subj_10	1			6.097	5.102	34.693	113.341	12.667	2.965	22.0	1	185	93.0	W
subj_10	1			6.097	5.102	44.442	117.485	13.933	3.229	22.0	1	185	93.0	W
subj_10	1			6.097	5.102	53.458	123.106	16.533	3.234	22.0	1	185	93.0	W
subj_10	1			6.097	5.102	54.755	125.518	16.150	3.393	22.0	1	185	93.0	W
subj_10	1			6.097	5.102	54.508	128.637	16.100	3.393	22.0	1	185	93.0	W
subj_10	1			6.097	5.102	53.226	132.856	16.020	3.334	22.0	1	185	93.0	W
subj_10	1			6.097	5.102	61.604	135.610	17.871	3.571	22.0	1	185	93.0	W
subj_10	1			6.097	5.102	65.012	139.182	20.350	3.443	22.0	1	185	93.0	W
subj_10	1			6.097	5.102	63.937	142.495	16.967	3.786	22.0	1	185	93.0	W
subj_10	1			6.097	5.102	72.468	148.994	23.833	3.263	22.0	1	185	93.0	W
subj_10	1			6.097	5.102	73.745	154.147	28.650	3.131	22.0	1	185	93.0	W
subj_10	1			6.097	5.102	73.677	142.921	24.500	3.053	22.0	1	185	93.0	W
subj_10	1			6.097	5.102	44.292	113.940	19.800	2.313	22.0	1	185	93.0	W
subj_10	1			6.097	5.102	29.747	107.168	22.114	1.375	22.0	1	185	93.0	W
subj_10	1			6.097	5.102	22.682	103.711	17.833	1.381	22.0	1	185	93.0	W
subj_10	1			6.097	5.102	22.067	101.606	23.100	0.961	22.0	1	185	93.0	W
subj_10	1			6.097	5.102	20.222	101.641	21.620	0.949	22.0	1	185	93.0	W
subj_10	1			6.097	5.102	24.368	102.942	27.000	0.931	22.0	1	185	93.0	W
subj_11	1			4.382	3.698	8.171	72.467	9.667	1.001	28.0	2	173	72.0	W
subj_11	1			4.382	3.698	16.228	80.984	17.917	0.941	28.0	2	173	72.0	W
subj_11	1			4.382	3.698	14.892	69.565	17.967	0.875	28.0	2	173	72.0	W
subj_11	1			4.382	3.698	14.231	68.591	16.913	0.878	28.0	2	173	72.0	W
subj_11	1			4.382	3.698	14.796	68.246	16.959	0.910	28.0	2	173	72.0	W
subj_11	1			4.382	3.698	14.307	69.313	16.607	0.936	28.0	2	173	72.0	W
subj_11	1			4.382	3.698	14.171	65.890	17.324	0.840	28.0	2	173	72.0	W
subj_11	1			4.382	3.698	11.615	65.702	13.809	0.927	28.0	2	173	72.0	W
subj_11	1			4.382	3.698	9.244	66.030	8.775	1.080	28.0	2	173	72.0	W
subj_11	1			4.382	3.698	8.688	65.788	10.190	0.886	28.0	2	173	72.0	W
subj_11	1			4.382	3.698	8.643	67.111	12.591	0.708	28.0	2	173	72.0	W
subj_11	1			4.382	3.698	8.310	71.139	8.913	1.087	28.0	2	173	72.0	W
subj_11	1			4.382	3.698	8.029	72.851	9.511	0.973	28.0	2	173	72.0	W
subj_11	1			4.382	3.698	7.815	64.340	13.350	0.586	28.0	2	173	72.0	W
subj_11	1			4.382	3.698	8.752	79.360	10.150	0.975	28.0	2	173	72.0	W
subj_11	1			4.382	3.698	17.541	86.017	18.276	1.008	28.0	2	173	72.0	W
subj_11	1			4.382	3.698	18.503	76.667	17.921	1.062	28.0	2	173	72.0	W
subj_11	1			4.382	3.698	17.878	74.701	17.100	1.109	28.0	2	173	72.0	W
subj_11	1			4.382	3.698	18.363	73.365	18.328	1.013	28.0	2	173	72.0	W
subj_11	1			4.382	3.698	18.443	75.301	17.244	1.171	28.0	2	173	72.0	W
subj_11	1			4.382	3.698	18.569	78.418	16.918	1.132	28.0	2	173	72.0	W
subj_11	1			4.382	3.698	14.897	68.010	13.827	1.123	28.0	2	173	72.0	W
subj_11	1			4.382	3.698	8.944	68.187	9.700	1.048	28.0	2	173	72.0	W
subj_11	1			4.382	3.698	8.733	68.183	10.820	0.877	28.0	2	173	72.0	W
subj_11	1			4.382	3.698	8.960	71.952	13.529	0.710	28.0	2	173	72.0	W
subj_11	1			4.382	3.698	9.819	70.427	11.567	1.054	28.0	2	173	72.0	W
subj_11	1			4.382	3.698	7.873	67.985	10.467	0.809	28.0	2	173	72.0	W
subj_11	1			4.382	3.698	7.735	65.839	11.300	0.688	28.0	2	173	72.0	W
subj_11	1			4.382	3.698	9.963	74.545	13.618	0.841	28.0	2	173	72.0	W
subj_11	1			4.382	3.698	26.055	112.544	17.663	1.611	28.0	2	173	72.0	W
subj_11	1			4.382	3.698	40.384	131.161	18.628	2.215	28.0	2	173	72.0	W
subj_11	1			4.382	3.698	45.474	137.022	20.105	2.293	28.0	2	173	72.0	W
subj_11	1			4.382	3.698	49.283	137.052	22.623	2.199	28.0	2	173	72.0	W
subj_11	1			4.382	3.698	51.295	140.453	24.500	2.113	28.0	2	173	72.0	W
subj_11	1			4.382	3.698	54.351	143.577	26.867	2.033	28.0	2	173	72.0	W
subj_11	1			4.382	3.698	37.800	126.431	19.988	1.935	28.0	2	173	72.0	W
subj_11	1			4.382	3.698	15.283	88.618	9.475	1.655	28.0	2	173	72.0	W
subj_11	1			4.382	3.698	14.260	93.060	13.554	1.197	28.0	2	173	72.0	W
subj_11	1			4.382	3.698	13.953	94.108	16.307	0.935	28.0	2	173	72.0	W
subj_11	1			4.382	3.698	12.460	88.318	15.200	0.900	28.0	2	173	72.0	W
subj_11	1			4.382	3.698	11.358	85.973	15.293	0.760	28.0	2	173	72.0	W
subj_11	1			4.382	3.698	8.780	78.817	14.000	0.629	28.0	2	173	72.0	W
subj_11	1			4.382	3.698	8.224	77.636	10.200	0.901	28.0	2	173	72.0	W
subj_11	1			4.382	3.698	19.119	87.296	17.271	1.139	28.0	2	173	72.0	W
subj_11	1			4.382	3.698	21.829	84.893	17.682	1.283	28.0	2	173	72.0	W
subj_11	1			4.382	3.698	21.711	80.404	15.933	1.424	28.0	2	173	72.0	W
subj_11	1			4.382	3.698	22.466	80.298	18.156	1.255	28.0	2	173	72.0	W
subj_11	1			4.382	3.698	22.019	83.545	16.819	1.372	28.0	2	173	72.0	W
subj_11	1			4.382	3.698	22.124	85.845	16.463	1.419	28.0	2	173	72.0	W
subj_11	1			4.382	3.698	25.150	93.366	16.669	1.569	28.0	2	173	72.0	W
subj_11	1			4.382	3.698	26.059	102.590	12.100	2.207	28.0	2	173	72.0	W
subj_11	1			4.382	3.698	29.285	107.849	13.669	2.200	28.0	2	173	72.0	W
subj_11	1			4.382	3.698	34.208	110.927	18.750	1.872	28.0	2	173	72.0	W
subj_11	1			4.382	3.698	37.165	117.172	19.437	1.954	28.0	2	173	72.0	W
subj_11	1			4.382	3.698	41.966	124.503	21.581	1.948	28.0	2	173	72.0	W
subj_11	1			4.382	3.698	43.994	128.428	23.191	1.926	28.0	2	173	72.0	W
subj_11	1			4.382	3.698	47.573	133.724	24.400	1.963	28.0	2	173	72.0	W
subj_11	1			4.382	3.698	50.321	139.780	25.264	2.000	28.0	2	173	72.0	W
subj_11	1			4.382	3.698	48.971	142.875	23.942	2.089	28.0	2	173	72.0	W
subj_11	1			4.382	3.698	55.719	148.875	25.336	2.211	28.0	2	173	72.0	W
subj_11	1			4.382	3.698	59.534	154.694	26.440	2.267	28.0	2	173	72.0	W
subj_11	1			4.382	3.698	47.193	138.782	21.468	2.232	28.0	2	173	72.0	W
subj_11	1			4.382	3.698	19.892	106.434	10.111	2.030	28.0	2	173	72.0	W
subj_11	1			4.382	3.698	13.708	96.641	7.838	1.767	28.0	2	173	72.0	W
subj_11	1			4.382	3.698	12.094	90.814	9.700	1.304	28.0	2	173	72.0	W
subj_11	1			4.382	3.698	12.829	93.156	11.240	1.292	28.0	2	173	72.0	W
subj_12	1			4.966	4.188	6.644	62.819	9.363	0.712	25.0	1	170	70.0	W
subj_12	1			4.966	4.188	10.276	72.098	17.186	0.594	25.0	1	170	70.0	W
subj_12	1			4.966	4.188	12.084	66.209	20.050	0.605	25.0	1	170	70.0	W
subj_12	1			4.966	4.188	12.579	66.298	18.186	0.780	25.0	1	170	70.0	W
subj_12	1			4.966	4.188	12.284	66.386	18.775	0.658	25.0	1	170	70.0	W
subj_12	1			4.966	4.188	12.631	64.504	18.600	0.764	25.0	1	170	70.0	W
subj_12	1			4.966	4.188	13.384	68.644	20.013	0.681	25.0	1	170	70.0	W
subj_12	1			4.966	4.188	10.149	59.282	16.143	0.639	25.0	1	170	70.0	W
subj_12	1			4.966	4.188	9.066	55.104	14.750	0.706	25.0	1	170	70.0	W
subj_12	1			4.966	4.188	7.113	55.850	16.671	0.421	25.0	1	170	70.0	W
subj_12	1			4.966	4.188	8.594	56.215	17.638	0.487	25.0	1	170	70.0	W
subj_12	1			4.966	4.188	8.334	58.965	15.629	0.583	25.0	1	170	70.0	W
subj_12	1			4.966	4.188	8.449	58.361	17.213	0.493	25.0	1	170	70.0	W
subj_12	1			4.966	4.188	15.250	76.340	9.800	1.562	25.0	1	170	70.0	W
subj_12	1			4.966	4.188	8.521	61.236	14.788	0.675	25.0	1	170	70.0	W
subj_12	1			4.966	4.188	14.694	80.675	19.200	0.889	25.0	1	170	70.0	W
subj_12	1			4.966	4.188	17.497	76.848	23.886	0.796	25.0	1	170	70.0	W
subj_12	1			4.966	4.188	17.317	76.645	23.600	0.734	25.0	1	170	70.0	W
subj_12	1			4.966	4.188	17.945	77.229	23.213	0.819	25.0	1	170	70.0	W
subj_12	1			4.966	4.188	17.460	75.431	22.563	0.811	25.0	1	170	70.0	W
subj_12	1			4.966	4.188	17.657	76.823	22.914	0.774	25.0	1	170	70.0	W
subj_12	1			4.966	4.188	13.807	59.667	18.014	0.894	25.0	1	170	70.0	W
subj_12	1			4.966	4.188	9.811	54.292	16.413	0.642	25.0	1	170	70.0	W
subj_12	1			4.966	4.188	8.694	56.796	17.429	0.497	25.0	1	170	70.0	W
subj_12	1			4.966	4.188	9.135	60.487	14.725	0.715	25.0	1	170	70.0	W
subj_12	1			4.966	4.188	8.174	63.529	16.300	0.494	25.0	1	170	70.0	W
subj_12	1			4.966	4.188	8.624	59.157	13.200	0.730	25.0	1	170	70.0	W
subj_12	1			4.966	4.188	10.370	57.906	19.550	0.530	25.0	1	170	70.0	W
subj_12	1			4.966	4.188	9.689	69.457	14.579	0.724	25.0	1	170	70.0	W
subj_12	1			4.966	4.188	17.843	100.060	19.779	0.921	25.0	1	170	70.0	W
subj_12	1			4.966	4.188	31.879	115.449	23.522	1.443	25.0	1	170	70.0	W
subj_12	1			4.966	4.188	38.385	121.768	26.931	1.442	25.0	1	170	70.0	W
subj_12	1			4.966	4.188	39.172	123.118	25.256	1.579	25.0	1	170	70.0	W
subj_12	1			4.966	4.188	40.544	123.507	25.760	1.621	25.0	1	170	70.0	W
subj_12	1			4.966	4.188	40.914	126.560	26.448	1.582	25.0	1	170	70.0	W
subj_12	1			4.966	4.188	29.843	102.307	20.089	1.529	25.0	1	170	70.0	W
subj_12	1			4.966	4.188	18.426	82.770	15.320	1.250	25.0	1	170	70.0	W
subj_12	1			4.966	4.188	11.564	79.734	16.306	0.726	25.0	1	170	70.0	W
subj_12	1			4.966	4.188	10.500	78.404	15.227	0.744	25.0	1	170	70.0	W
subj_12	1			4.966	4.188	9.673	78.266	14.175	0.682	25.0	1	170	70.0	W
subj_12	1			4.966	4.188	9.434	80.379	14.429	0.660	25.0	1	170	70.0	W
subj_12	1			4.966	4.188	11.190	77.420	15.400	0.739	25.0	1	170	70.0	W
subj_12	1			4.966	4.188	8.826	60.154	17.750	0.501	25.0	1	170	70.0	W
subj_12	1			4.966	4.188	16.515	82.722	23.125	0.784	25.0	1	170	70.0	W
subj_12	1			4.966	4.188	19.493	85.291	24.343	0.854	25.0	1	170	70.0	W
subj_12	1			4.966	4.188	22.255	86.497	26.863	0.871	25.0	1	170	70.0	W
subj_12	1			4.966	4.188	21.424	84.762	25.443	0.901	25.0	1	170	70.0	W
subj_12	1			4.966	4.188	22.759	85.446	28.563	0.802	25.0	1	170	70.0	W
subj_12	1			4.966	4.188	23.211	87.878	27.871	0.865	25.0	1	170	70.0	W
subj_12	1			4.966	4.188	25.760	98.249	29.225	0.916	25.0	1	170	70.0	W
subj_12	1			4.966	4.188	31.457	108.700	31.557	1.075	25.0	1	170	70.0	W
subj_12	1			4.966	4.188	37.584	115.181	35.000	1.115	25.0	1	170	70.0	W
subj_12	1			4.966	4.188	40.584	122.049	35.129	1.164	25.0	1	170	70.0	W
subj_12	1			4.966	4.188	42.396	124.212	33.650	1.317	25.0	1	170	70.0	W
subj_12	1			4.966	4.188	41.786	128.892	27.814	1.613	25.0	1	170	70.0	W
subj_12	1			4.966	4.188	48.951	135.264	33.263	1.509	25.0	1	170	70.0	W
subj_12	1			4.966	4.188	53.247	141.272	32.200	1.742	25.0	1	170	70.0	W
subj_12	1			4.966	4.188	56.203	147.271	34.925	1.654	25.0	1	170	70.0	W
subj_12	1			4.966	4.188	63.584	154.083	39.043	1.658	25.0	1	170	70.0	W
subj_12	1			4.966	4.188	62.809	160.544	37.650	1.756	25.0	1	170	70.0	W
subj_12	1			4.966	4.188	46.584	133.273	24.343	1.987	25.0	1	170	70.0	W
subj_12	1			4.966	4.188	27.220	103.230	16.275	1.713	25.0	1	170	70.0	W
subj_12	1			4.966	4.188	19.227	90.868	13.243	1.475	25.0	1	170	70.0	W
subj_12	1			4.966	4.188	15.123	85.583	10.525	1.449	25.0	1	170	70.0	W
subj_12	1			4.966	4.188	14.609	86.551	10.643	1.389	25.0	1	170	70.0	W
subj_12	1			4.966	4.188	12.621	86.930	13.588	0.988	25.0	1	170	70.0	W
subj_12	1			4.966	4.188	13.030	85.582	15.200	0.875	25.0	1	170	70.0	W
subj_13	1			3.945	3.415	7.573	89.464	14.287	0.533	23.0	2	165	66.0	W
subj_13	1			3.945	3.415	11.264	89.234	17.565	0.647	23.0	2	165	66.0	W
subj_13	1			3.945	3.415	10.468	86.881	16.819	0.631	23.0	2	165	66.0	W
subj_13	1			3.945	3.415	11.659	88.052	17.706	0.662	23.0	2	165	66.0	W
subj_13	1			3.945	3.415	11.328	86.301	19.174	0.593	23.0	2	165	66.0	W
subj_13	1			3.945	3.415	11.305	86.570	19.053	0.596	23.0	2	165	66.0	W
subj_13	1			3.945	3.415	11.812	86.755	19.990	0.593	23.0	2	165	66.0	W
subj_13	1			3.945	3.415	9.027	86.509	17.822	0.510	23.0	2	165	66.0	W
subj_13	1			3.945	3.415	8.159	87.428	17.388	0.471	23.0	2	165	66.0	W
subj_13	1			3.945	3.415	8.172	91.085	18.078	0.453	23.0	2	165	66.0	W
subj_13	1			3.945	3.415	7.591	88.649	16.581	0.489	23.0	2	165	66.0	W
subj_13	1			3.945	3.415	7.957	90.232	17.076	0.467	23.0	2	165	66.0	W
subj_13	1			3.945	3.415	8.231	91.640	18.383	0.448	23.0	2	165	66.0	W
subj_13	1			3.945	3.415	8.410	91.304	18.050	0.467	23.0	2	165	66.0	W
subj_13	1			3.945	3.415	8.976	89.502	15.531	0.586	23.0	2	165	66.0	W
subj_13	1			3.945	3.415	12.782	93.357	17.771	0.732	23.0	2	165	66.0	W
subj_13	1			3.945	3.415	14.533	92.000	20.865	0.705	23.0	2	165	66.0	W
subj_13	1			3.945	3.415	12.554	92.577	15.700	0.805	23.0	2	165	66.0	W
subj_13	1			3.945	3.415	15.623	91.064	20.142	0.812	23.0	2	165	66.0	W
subj_13	1			3.945	3.415	14.187	89.760	18.289	0.773	23.0	2	165	66.0	W
subj_13	1			3.945	3.415	15.864	92.249	21.186	0.749	23.0	2	165	66.0	W
subj_13	1			3.945	3.415	11.009	84.928	18.167	0.605	23.0	2	165	66.0	W
subj_13	1			3.945	3.415	9.329	91.240	18.483	0.507	23.0	2	165	66.0	W
subj_13	1			3.945	3.415	8.608	92.541	18.611	0.462	23.0	2	165	66.0	W
subj_13	1			3.945	3.415	8.302	95.048	17.729	0.507	23.0	2	165	66.0	W
subj_13	1			3.945	3.415	7.971	95.066	18.717	0.429	23.0	2	165	66.0	W
subj_13	1			3.945	3.415	8.039	90.561	17.676	0.469	23.0	2	165	66.0	W
subj_13	1			3.945	3.415	8.735	94.849	19.550	0.447	23.0	2	165	66.0	W
subj_13	1			3.945	3.415	8.469	80.315	19.660	0.432	23.0	2	165	66.0	W
subj_13	1			3.945	3.415	19.575	108.053	21.895	0.935	23.0	2	165	66.0	W
subj_13	1			3.945	3.415	30.596	124.837	25.457	1.273	23.0	2	165	66.0	W
subj_13	1			3.945	3.415	33.756	128.897	22.600	1.533	23.0	2	165	66.0	W
subj_13	1			3.945	3.415	37.087	129.203	27.939	1.353	23.0	2	165	66.0	W
subj_13	1			3.945	3.415	34.267	127.982	26.208	1.335	23.0	2	165	66.0	W
subj_13	1			3.945	3.415	35.278	132.147	27.085	1.331	23.0	2	165	66.0	W
subj_13	1			3.945	3.415	22.898	100.072	22.345	1.023	23.0	2	165	66.0	W
subj_13	1			3.945	3.415	13.711	83.448	20.430	0.684	23.0	2	165	66.0	W
subj_13	1			3.945	3.415	11.122	85.813	20.625	0.538	23.0	2	165	66.0	W
subj_13	1			3.945	3.415	9.649	88.165	16.294	0.619	23.0	2	165	66.0	W
subj_13	1			3.945	3.415	9.617	88.690	17.229	0.559	23.0	2	165	66.0	W
subj_13	1			3.945	3.415	10.111	84.797	17.735	0.568	23.0	2	165	66.0	W
subj_13	1			3.945	3.415	9.850	81.442	17.600	0.559	23.0	2	165	66.0	W
subj_13	1			3.945	3.415	8.310	89.456	18.768	0.443	23.0	2	165	66.0	W
subj_13	1			3.945	3.415	13.119	97.451	18.633	0.758	23.0	2	165	66.0	W
subj_13	1			3.945	3.415	16.154	98.327	18.444	0.893	23.0	2	165	66.0	W
subj_13	1			3.945	3.415	18.877	96.742	23.600	0.802	23.0	2	165	66.0	W
subj_13	1			3.945	3.415	19.239	98.218	21.981	0.882	23.0	2	165	66.0	W
subj_13	1			3.945	3.415	19.702	96.283	22.529	0.880	23.0	2	165	66.0	W
subj_13	1			3.945	3.415	18.102	96.385	20.876	0.885	23.0	2	165	66.0	W
subj_13	1			3.945	3.415	17.994	103.864	18.641	0.990	23.0	2	165	66.0	W
subj_13	1			3.945	3.415	19.374	115.626	14.743	1.351	23.0	2	165	66.0	W
subj_13	1			3.945	3.415	27.563	118.799	22.041	1.276	23.0	2	165	66.0	W
subj_13	1			3.945	3.415	26.333	122.392	21.924	1.234	23.0	2	165	66.0	W
subj_13	1			3.945	3.415	29.805	129.685	23.150	1.302	23.0	2	165	66.0	W
subj_13	1			3.945	3.415	35.336	136.732	25.932	1.368	23.0	2	165	66.0	W
subj_13	1			3.945	3.415	36.116	140.417	26.538	1.388	23.0	2	165	66.0	W
subj_13	1			3.945	3.415	39.345	147.179	29.855	1.325	23.0	2	165	66.0	W
subj_13	1			3.945	3.415	38.873	150.939	27.285	1.468	23.0	2	165	66.0	W
subj_13	1			3.945	3.415	40.735	155.051	25.325	1.642	23.0	2	165	66.0	W
subj_13	1			3.945	3.415	30.493	130.248	25.512	1.191	23.0	2	165	66.0	W
subj_13	1			3.945	3.415	16.128	100.698	21.524	0.753	23.0	2	165	66.0	W
subj_13	1			3.945	3.415	12.810	97.202	22.614	0.567	23.0	2	165	66.0	W
subj_13	1			3.945	3.415	12.099	97.945	22.345	0.548	23.0	2	165	66.0	W
subj_13	1			3.945	3.415	10.621	98.373	20.948	0.507	23.0	2	165	66.0	W
subj_13	1			3.945	3.415	10.387	100.420	21.550	0.482	23.0	2	165	66.0	W
subj_13	1			3.945	3.415	10.538	101.986	21.325	0.495	23.0	2	165	66.0	W
subj_14	1			3.907	3.436	9.462	106.866	18.265	0.543	19.0	2	165	61.0	W
subj_14	1			3.907	3.436	14.775	103.130	21.186	0.700	19.0	2	165	61.0	W
subj_14	1			3.907	3.436	14.106	96.546	20.714	0.682	19.0	2	165	61.0	W
subj_14	1			3.907	3.436	13.568	92.300	19.805	0.689	19.0	2	165	61.0	W
subj_14	1			3.907	3.436	13.319	89.998	19.211	0.696	19.0	2	165	61.0	W
subj_14	1			3.907	3.436	14.021	93.015	20.280	0.694	19.0	2	165	61.0	W
subj_14	1			3.907	3.436	13.625	89.585	20.585	0.664	19.0	2	165	61.0	W
subj_14	1			3.907	3.436	11.324	93.286	19.317	0.604	19.0	2	165	61.0	W
subj_14	1			3.907	3.436	10.366	99.301	18.811	0.553	19.0	2	165	61.0	W
subj_14	1			3.907	3.436	10.615	102.330	19.611	0.547	19.0	2	165	61.0	W
subj_14	1			3.907	3.436	9.989	108.560	19.795	0.509	19.0	2	165	61.0	W
subj_14	1			3.907	3.436	9.956	109.580	19.632	0.522	19.0	2	165	61.0	W
subj_14	1			3.907	3.436	11.484	113.137	21.705	0.532	19.0	2	165	61.0	W
subj_14	1			3.907	3.436	12.065	114.290	22.050	0.549	19.0	2	165	61.0	W
subj_14	1			3.907	3.436	11.101	104.917	22.922	0.484	19.0	2	165	61.0	W
subj_14	1			3.907	3.436	16.108	99.116	23.825	0.680	19.0	2	165	61.0	W
subj_14	1			3.907	3.436	17.881	99.445	25.208	0.712	19.0	2	165	61.0	W
subj_14	1			3.907	3.436	18.221	97.940	25.584	0.715	19.0	2	165	61.0	W
subj_14	1			3.907	3.436	18.459	96.642	25.412	0.726	19.0	2	165	61.0	W
subj_14	1			3.907	3.436	18.723	97.146	24.792	0.760	19.0	2	165	61.0	W
subj_14	1			3.907	3.436	19.523	99.665	25.746	0.760	19.0	2	165	61.0	W
subj_14	1			3.907	3.436	13.680	100.941	22.171	0.638	19.0	2	165	61.0	W
subj_14	1			3.907	3.436	11.629	105.168	22.086	0.526	19.0	2	165	61.0	W
subj_14	1			3.907	3.436	11.495	109.965	22.704	0.509	19.0	2	165	61.0	W
subj_14	1			3.907	3.436	10.588	109.633	21.959	0.483	19.0	2	165	61.0	W
subj_14	1			3.907	3.436	10.842	106.635	21.791	0.498	19.0	2	165	61.0	W
subj_14	1			3.907	3.436	11.009	110.239	20.628	0.565	19.0	2	165	61.0	W
subj_14	1			3.907	3.436	13.255	117.309	25.350	0.523	19.0	2	165	61.0	W
subj_14	1			3.907	3.436	8.469	104.297	19.660	0.432	19.0	2	165	61.0	W
subj_14	1			3.907	3.436	19.575	125.733	21.895	0.935	19.0	2	165	61.0	W
subj_14	1			3.907	3.436	30.596	143.474	25.457	1.273	19.0	2	165	61.0	W
subj_14	1			3.907	3.436	33.756	147.298	22.600	1.533	19.0	2	165	61.0	W
subj_14	1			3.907	3.436	37.087	154.498	27.939	1.353	19.0	2	165	61.0	W
subj_14	1			3.907	3.436	34.267	157.724	26.208	1.335	19.0	2	165	61.0	W
subj_14	1			3.907	3.436	35.278	159.732	27.085	1.331	19.0	2	165	61.0	W
subj_14	1			3.907	3.436	22.898	141.534	22.345	1.023	19.0	2	165	61.0	W
subj_14	1			3.907	3.436	13.711	123.645	20.430	0.684	19.0	2	165	61.0	W
subj_14	1			3.907	3.436	11.122	119.179	20.625	0.538	19.0	2	165	61.0	W
subj_14	1			3.907	3.436	9.649	115.944	16.294	0.619	19.0	2	165	61.0	W
subj_14	1			3.907	3.436	9.617	113.013	17.229	0.559	19.0	2	165	61.0	W
subj_14	1			3.907	3.436	10.111	113.571	17.735	0.568	19.0	2	165	61.0	W
subj_14	1			3.907	3.436	9.850	113.292	17.600	0.559	19.0	2	165	61.0	W
subj_14	1			3.907	3.436	10.565	109.303	20.440	0.532	19.0	2	165	61.0	W
subj_14	1			3.907	3.436	18.510	104.652	26.778	0.694	19.0	2	165	61.0	W
subj_14	1			3.907	3.436	21.551	106.741	27.070	0.799	19.0	2	165	61.0	W
subj_14	1			3.907	3.436	20.753	104.228	25.217	0.846	19.0	2	165	61.0	W
subj_14	1			3.907	3.436	22.645	108.233	26.696	0.852	19.0	2	165	61.0	W
subj_14	1			3.907	3.436	22.692	105.936	26.344	0.863	19.0	2	165	61.0	W
subj_14	1			3.907	3.436	23.583	110.969	26.707	0.908	19.0	2	165	61.0	W
subj_14	1			3.907	3.436	25.937	119.049	28.275	0.930	19.0	2	165	61.0	W
subj_14	1			3.907	3.436	31.085	129.473	30.657	1.034	19.0	2	165	61.0	W
subj_14	1			3.907	3.436	34.398	139.750	30.233	1.159	19.0	2	165	61.0	W
subj_14	1			3.907	3.436	37.032	145.773	29.572	1.260	19.0	2	165	61.0	W
subj_14	1			3.907	3.436	38.852	155.494	32.334	1.218	19.0	2	165	61.0	W
subj_14	1			3.907	3.436	41.836	161.796	31.966	1.326	19.0	2	165	61.0	W
subj_14	1			3.907	3.436	44.085	166.183	34.103	1.325	19.0	2	165	61.0	W
subj_14	1			3.907	3.436	46.229	170.490	33.700	1.379	19.0	2	165	61.0	W
subj_14	1			3.907	3.436	31.639	151.344	26.719	1.185	19.0	2	165	61.0	W
subj_14	1			3.907	3.436	18.020	129.864	24.908	0.736	19.0	2	165	61.0	W
subj_14	1			3.907	3.436	14.827	126.218	22.832	0.673	19.0	2	165	61.0	W
subj_14	1			3.907	3.436	13.230	125.077	24.117	0.553	19.0	2	165	61.0	W
subj_14	1			3.907	3.436	12.347	124.102	22.945	0.552	19.0	2	165	61.0	W
subj_14	1			3.907	3.436	14.328	125.307	21.153	0.659	19.0	2	165	61.0	W
subj_14	1			3.907	3.436	13.310	126.298	25.200	0.528	19.0	2	165	61.0	W
subj_15	1			6.928	5.705	10.126	86.264	15.547	0.684	24.0	1	195	84.0	W
subj_15	1			6.928	5.705	15.199	81.873	15.627	1.035	24.0	1	195	84.0	W
subj_15	1			6.928	5.705	15.192	76.308	17.476	0.872	24.0	1	195	84.0	W
subj_15	1			6.928	5.705	15.331	74.712	17.771	0.877	24.0	1	195	84.0	W
subj_15	1			6.928	5.705	14.695	74.135	16.673	0.953	24.0	1	195	84.0	W
subj_15	1			6.928	5.705	14.872	76.037	17.171	0.871	24.0	1	195	84.0	W
subj_15	1			6.928	5.705	15.391	74.605	17.482	0.886	24.0	1	195	84.0	W
subj_15	1			6.928	5.705	11.228	70.059	13.600	0.903	24.0	1	195	84.0	W
subj_15	1			6.928	5.705	9.272	74.195	13.658	0.736	24.0	1	195	84.0	W
subj_15	1			6.928	5.705	9.978	76.157	13.800	0.772	24.0	1	195	84.0	W
subj_15	1			6.928	5.705	9.537	78.128	12.675	0.851	24.0	1	195	84.0	W
subj_15	1			6.928	5.705	9.413	75.922	15.693	0.643	24.0	1	195	84.0	W
subj_15	1			6.928	5.705	9.665	79.053	16.947	0.581	24.0	1	195	84.0	W
subj_15	1			6.928	5.705	9.150	89.770	15.400	0.593	24.0	1	195	84.0	W
subj_15	1			6.928	5.705	11.105	79.512	19.155	0.584	24.0	1	195	84.0	W
subj_15	1			6.928	5.705	18.099	81.020	19.563	0.942	24.0	1	195	84.0	W
subj_15	1			6.928	5.705	18.541	76.800	20.221	0.974	24.0	1	195	84.0	W
subj_15	1			6.928	5.705	19.660	73.230	22.300	0.886	24.0	1	195	84.0	W
subj_15	1			6.928	5.705	18.903	72.381	20.585	0.970	24.0	1	195	84.0	W
subj_15	1			6.928	5.705	20.591	77.235	21.048	0.978	24.0	1	195	84.0	W
subj_15	1			6.928	5.705	20.561	75.772	20.895	0.993	24.0	1	195	84.0	W
subj_15	1			6.928	5.705	14.003	66.324	16.606	0.885	24.0	1	195	84.0	W
subj_15	1			6.928	5.705	11.135	68.569	17.547	0.639	24.0	1	195	84.0	W
subj_15	1			6.928	5.705	11.022	71.932	14.700	0.867	24.0	1	195	84.0	W
subj_15	1			6.928	5.705	8.623	75.607	14.364	0.657	24.0	1	195	84.0	W
subj_15	1			6.928	5.705	11.298	75.275	18.256	0.619	24.0	1	195	84.0	W
subj_15	1			6.928	5.705	9.615	74.462	17.406	0.566	24.0	1	195	84.0	W
subj_15	1			6.928	5.705	9.440	76.342	18.900	0.499	24.0	1	195	84.0	W
subj_15	1			6.928	5.705	11.599	80.210	17.575	0.743	24.0	1	195	84.0	W
subj_15	1			6.928	5.705	26.924	109.528	20.160	1.334	24.0	1	195	84.0	W
subj_15	1			6.928	5.705	43.758	126.376	23.765	1.905	24.0	1	195	84.0	W
subj_15	1			6.928	5.705	51.216	129.533	25.268	2.058	24.0	1	195	84.0	W
subj_15	1			6.928	5.705	54.995	131.874	27.252	2.024	24.0	1	195	84.0	W
subj_15	1			6.928	5.705	54.783	133.025	28.868	1.918	24.0	1	195	84.0	W
subj_15	1			6.928	5.705	58.399	133.507	30.455	1.952	24.0	1	195	84.0	W
subj_15	1			6.928	5.705	43.596	116.188	22.035	2.043	24.0	1	195	84.0	W
subj_15	1			6.928	5.705	21.354	97.192	18.833	1.146	24.0	1	195	84.0	W
subj_15	1			6.928	5.705	16.167	97.579	18.828	0.937	24.0	1	195	84.0	W
subj_15	1			6.928	5.705	17.536	91.637	16.647	1.126	24.0	1	195	84.0	W
subj_15	1			6.928	5.705	13.375	91.210	11.236	1.270	24.0	1	195	84.0	W
subj_15	1			6.928	5.705	12.303	90.635	14.021	0.894	24.0	1	195	84.0	W
subj_15	1			6.928	5.705	17.890	88.378	20.300	0.881	24.0	1	195	84.0	W
subj_15	1			6.928	5.705	10.631	76.842	15.556	0.697	24.0	1	195	84.0	W
subj_15	1			6.928	5.705	17.747	87.828	19.239	1.023	24.0	1	195	84.0	W
subj_15	1			6.928	5.705	21.500	82.113	19.328	1.156	24.0	1	195	84.0	W
subj_15	1			6.928	5.705	20.403	81.459	17.488	1.287	24.0	1	195	84.0	W
subj_15	1			6.928	5.705	22.772	82.320	20.260	1.132	24.0	1	195	84.0	W
subj_15	1			6.928	5.705	22.828	82.129	20.895	1.101	24.0	1	195	84.0	W
subj_15	1			6.928	5.705	23.163	84.993	20.986	1.107	24.0	1	195	84.0	W
subj_15	1			6.928	5.705	26.114	101.212	20.235	1.314	24.0	1	195	84.0	W
subj_15	1			6.928	5.705	31.392	108.799	20.830	1.556	24.0	1	195	84.0	W
subj_15	1			6.928	5.705	33.796	115.587	21.700	1.610	24.0	1	195	84.0	W
subj_15	1			6.928	5.705	41.607	117.376	24.159	1.768	24.0	1	195	84.0	W
subj_15	1			6.928	5.705	45.267	123.864	25.700	1.800	24.0	1	195	84.0	W
subj_15	1			6.928	5.705	46.379	125.673	26.200	1.794	24.0	1	195	84.0	W
subj_15	1			6.928	5.705	48.175	129.789	26.354	1.882	24.0	1	195	84.0	W
subj_15	1			6.928	5.705	51.965	136.711	26.819	1.941	24.0	1	195	84.0	W
subj_15	1			6.928	5.705	52.392	140.888	26.904	1.992	24.0	1	195	84.0	W
subj_15	1			6.928	5.705	57.933	146.494	28.022	2.089	24.0	1	195	84.0	W
subj_15	1			6.928	5.705	58.402	151.369	26.881	2.228	24.0	1	195	84.0	W
subj_15	1			6.928	5.705	63.625	153.766	28.167	2.293	24.0	1	195	84.0	W
subj_15	1			6.928	5.705	67.071	157.706	27.770	2.452	24.0	1	195	84.0	W
subj_15	1			6.928	5.705	70.348	162.881	30.850	2.331	24.0	1	195	84.0	W
subj_15	1			6.928	5.705	55.883	146.157	26.772	2.100	24.0	1	195	84.0	W
subj_15	1			6.928	5.705	27.843	117.797	21.314	1.345	24.0	1	195	84.0	W
subj_15	1			6.928	5.705	22.714	111.071	21.729	1.045	24.0	1	195	84.0	W
subj_15	1			6.928	5.705	18.622	104.951	19.144	1.042	24.0	1	195	84.0	W
subj_15	1			6.928	5.705	18.105	101.849	21.873	0.826	24.0	1	195	84.0	W
subj_15	1			6.928	5.705	18.100	102.328	20.850	0.876	24.0	1	195	84.0	W
subj_15	1			6.928	5.705	17.793	100.643	21.050	0.860	24.0	1	195	84.0	W
subj_16	1			3.441	3.051	8.973	88.913	18.768	0.478	19.0	2	156	53.0	W
subj_16	1			3.441	3.051	12.104	95.087	19.105	0.634	19.0	2	156	53.0	W
subj_16	1			3.441	3.051	12.434	92.590	19.300	0.647	19.0	2	156	53.0	W
subj_16	1			3.441	3.051	11.165	90.415	18.483	0.606	19.0	2	156	53.0	W
subj_16	1			3.441	3.051	12.158	93.856	19.855	0.613	19.0	2	156	53.0	W
subj_16	1			3.441	3.051	12.344	93.069	20.237	0.615	19.0	2	156	53.0	W
subj_16	1			3.441	3.051	11.179	93.790	17.600	0.641	19.0	2	156	53.0	W
subj_16	1			3.441	3.051	8.528	81.269	14.636	0.579	19.0	2	156	53.0	W
subj_16	1			3.441	3.051	8.525	78.170	16.069	0.528	19.0	2	156	53.0	W
subj_16	1			3.441	3.051	8.337	79.861	16.535	0.505	19.0	2	156	53.0	W
subj_16	1			3.441	3.051	7.888	80.304	16.713	0.474	19.0	2	156	53.0	W
subj_16	1			3.441	3.051	8.917	85.822	17.722	0.503	19.0	2	156	53.0	W
subj_16	1			3.441	3.051	8.323	86.535	16.794	0.492	19.0	2	156	53.0	W
subj_16	1			3.441	3.051	8.710	75.943	19.100	0.458	19.0	2	156	53.0	W
subj_16	1			3.441	3.051	8.039	91.193	19.815	0.405	19.0	2	156	53.0	W
subj_16	1			3.441	3.051	13.558	98.500	21.900	0.623	19.0	2	156	53.0	W
subj_16	1			3.441	3.051	14.208	105.052	20.848	0.680	19.0	2	156	53.0	W
subj_16	1			3.441	3.051	14.971	101.926	19.133	0.789	19.0	2	156	53.0	W
subj_16	1			3.441	3.051	16.143	103.694	20.145	0.804	19.0	2	156	53.0	W
subj_16	1			3.441	3.051	16.379	106.112	21.671	0.759	19.0	2	156	53.0	W
subj_16	1			3.441	3.051	16.537	105.393	19.940	0.840	19.0	2	156	53.0	W
subj_16	1			3.441	3.051	10.384	89.953	16.219	0.633	19.0	2	156	53.0	W
subj_16	1			3.441	3.051	9.340	80.057	15.347	0.606	19.0	2	156	53.0	W
subj_16	1			3.441	3.051	9.317	86.010	16.381	0.568	19.0	2	156	53.0	W
subj_16	1			3.441	3.051	8.734	86.732	16.906	0.515	19.0	2	156	53.0	W
subj_16	1			3.441	3.051	9.208	86.446	18.383	0.501	19.0	2	156	53.0	W
subj_16	1			3.441	3.051	8.464	88.628	18.384	0.460	19.0	2	156	53.0	W
subj_16	1			3.441	3.051	8.980	91.600	18.100	0.495	19.0	2	156	53.0	W
subj_16	1			3.441	3.051	8.559	87.855	19.270	0.443	19.0	2	156	53.0	W
subj_16	1			3.441	3.051	17.491	121.917	23.241	0.774	19.0	2	156	53.0	W
subj_16	1			3.441	3.051	24.890	144.095	25.280	0.987	19.0	2	156	53.0	W
subj_16	1			3.441	3.051	27.289	145.443	25.060	1.089	19.0	2	156	53.0	W
subj_16	1			3.441	3.051	29.519	145.943	26.152	1.128	19.0	2	156	53.0	W
subj_16	1			3.441	3.051	31.733	151.257	26.773	1.186	19.0	2	156	53.0	W
subj_16	1			3.441	3.051	31.744	148.260	26.722	1.189	19.0	2	156	53.0	W
subj_16	1			3.441	3.051	22.805	120.289	21.576	1.053	19.0	2	156	53.0	W
subj_16	1			3.441	3.051	15.518	90.084	19.426	0.795	19.0	2	156	53.0	W
subj_16	1			3.441	3.051	11.062	93.622	18.461	0.598	19.0	2	156	53.0	W
subj_16	1			3.441	3.051	10.134	96.708	19.195	0.529	19.0	2	156	53.0	W
subj_16	1			3.441	3.051	8.902	98.041	17.429	0.503	19.0	2	156	53.0	W
subj_16	1			3.441	3.051	10.796	97.016	19.258	0.559	19.0	2	156	53.0	W
subj_16	1			3.441	3.051	10.270	95.870	19.250	0.534	19.000	2	156	53.0	W
subj_16	1			3.441	3.051	8.059	87.992	18.437	0.436	19.000	2	156	53.0	W
subj_16	1			3.441	3.051	14.930	108.835	22.082	0.673	19.000	2	156	53.0	W
subj_16	1			3.441	3.051	17.189	117.984	20.625	0.844	19.000	2	156	53.0	W
subj_16	1			3.441	3.051	20.153	116.219	22.368	0.905	19.000	2	156	53.0	W
subj_16	1			3.441	3.051	20.662	114.536	23.070	0.900	19.000	2	156	53.0	W
subj_16	1			3.441	3.051	21.011	119.782	23.465	0.899	19.000	2	156	53.0	W
subj_16	1			3.441	3.051	20.403	123.353	23.388	0.871	19.000	2	156	53.0	W
subj_16	1			3.441	3.051	21.385	124.305	24.850	0.864	19.000	2	156	53.0	W
subj_16	1			3.441	3.051	23.258	135.260	24.429	0.979	19.000	2	156	53.0	W
subj_16	1			3.441	3.051	25.245	140.183	25.669	0.986	19.000	2	156	53.0	W
subj_16	1			3.441	3.051	27.116	145.688	25.984	1.043	19.000	2	156	53.0	W
subj_16	1			3.441	3.051	27.563	146.400	25.200	1.099	19.000	2	156	53.0	W
subj_16	1			3.441	3.051	30.080	149.505	27.004	1.116	19.000	2	156	53.0	W
subj_16	1			3.441	3.051	31.164	153.569	26.881	1.162	19.000	2	156	53.0	W
subj_16	1			3.441	3.051	31.783	155.456	27.932	1.142	19.000	2	156	53.0	W
subj_16	1			3.441	3.051	35.872	159.596	30.100	1.204	19.000	2	156	53.0	W
subj_16	1			3.441	3.051	42.556	163.627	32.391	1.313	19.000	2	156	53.0	W
subj_16	1			3.441	3.051	41.748	166.562	33.206	1.259	19.000	2	156	53.0	W
subj_16	1			3.441	3.051	31.183	146.581	25.376	1.214	19.000	2	156	53.0	W
subj_16	1			3.441	3.051	18.610	108.512	19.016	0.978	19.000	2	156	53.0	W
subj_16	1			3.441	3.051	14.275	102.804	18.972	0.752	19.000	2	156	53.0	W
subj_16	1			3.441	3.051	13.707	101.820	20.085	0.682	19.000	2	156	53.0	W
subj_16	1			3.441	3.051	11.716	99.741	19.342	0.607	19.000	2	156	53.0	W
subj_16	1			3.441	3.051	11.849	101.087	19.665	0.600	19.000	2	156	53.0	W
subj_16	1			3.441	3.051	14.428	101.646	22.671	0.615	19.000	2	156	53.0	W
subj_17	1			5.601	4.508	13.514	78.226	13.038	1.067	38.000	1	182	83.0	W
subj_17	1			5.601	4.508	13.180	69.609	15.193	0.913	38.000	1	182	83.0	W
subj_17	1			5.601	4.508	13.052	67.222	16.340	0.851	38.000	1	182	83.0	W
subj_17	1			5.601	4.508	12.872	66.465	14.014	0.938	38.000	1	182	83.0	W
subj_17	1			5.601	4.508	13.854	65.272	10.990	1.398	38.000	1	182	83.0	W
subj_17	1			5.601	4.508	13.379	65.776	11.445	1.257	38.000	1	182	83.0	W
subj_17	1			5.601	4.508	13.112	66.497	12.683	1.057	38.000	1	182	83.0	W
subj_17	1			5.601	4.508	12.222	67.043	13.192	0.951	38.000	1	182	83.0	W
subj_17	1			5.601	4.508	12.440	71.745	13.042	1.002	38.000	1	182	83.0	W
subj_17	1			5.601	4.508	12.272	71.608	13.315	0.967	38.000	1	182	83.0	W
subj_17	1			5.601	4.508	12.318	72.826	12.254	1.009	38.000	1	182	83.0	W
subj_17	1			5.601	4.508	11.442	71.892	11.945	0.962	38.000	1	182	83.0	W
subj_17	1			5.601	4.508	11.716	72.075	11.600	1.020	38.000	1	182	83.0	W
subj_17	1			5.601	4.508	10.640	73.329	12.900	0.844	38.000	1	182	83.0	W
subj_17	1			5.601	4.508	9.364	76.161	13.300	0.716	38.000	1	182	83.0	W
subj_17	1			5.601	4.508	16.109	74.530	17.265	0.946	38.000	1	182	83.0	W
subj_17	1			5.601	4.508	16.894	74.305	15.373	1.113	38.000	1	182	83.0	W
subj_17	1			5.601	4.508	17.793	71.560	14.850	1.280	38.000	1	182	83.0	W
subj_17	1			5.601	4.508	16.696	71.325	13.469	1.347	38.000	1	182	83.0	W
subj_17	1			5.601	4.508	16.883	70.812	14.873	1.145	38.000	1	182	83.0	W
subj_17	1			5.601	4.508	17.857	73.042	15.140	1.177	38.000	1	182	83.0	W
subj_17	1			5.601	4.508	14.529	73.266	14.857	0.982	38.000	1	182	83.0	W
subj_17	1			5.601	4.508	10.523	72.554	14.747	0.711	38.000	1	182	83.0	W
subj_17	1			5.601	4.508	11.502	75.607	13.631	0.897	38.000	1	182	83.0	W
subj_17	1			5.601	4.508	10.724	74.908	14.643	0.787	38.000	1	182	83.0	W
subj_17	1			5.601	4.508	9.168	76.467	13.454	0.688	38.000	1	182	83.0	W
subj_17	1			5.601	4.508	9.785	76.570	13.492	0.793	38.000	1	182	83.0	W
subj_17	1			5.601	4.508	9.290	77.916	15.850	0.595	38.000	1	182	83.0	W
subj_17	1			5.601	4.508	11.530	77.428	13.164	0.884	38.000	1	182	83.0	W
subj_17	1			5.601	4.508	23.808	88.963	13.817	1.896	38.000	1	182	83.0	W
subj_17	1			5.601	4.508	40.221	108.431	16.465	2.448	38.000	1	182	83.0	W
subj_17	1			5.601	4.508	49.414	111.567	17.182	2.903	38.000	1	182	83.0	W
subj_17	1			5.601	4.508	52.649	113.567	17.824	2.998	38.000	1	182	83.0	W
subj_17	1			5.601	4.508	53.976	115.700	17.672	3.084	38.000	1	182	83.0	W
subj_17	1			5.601	4.508	54.028	117.779	17.265	3.150	38.000	1	182	83.0	W
subj_17	1			5.601	4.508	47.094	107.167	15.973	2.955	38.000	1	182	83.0	W
subj_17	1			5.601	4.508	32.303	84.760	14.336	2.278	38.000	1	182	83.0	W
subj_17	1			5.601	4.508	22.814	82.380	13.350	1.712	38.000	1	182	83.0	W
subj_17	1			5.601	4.508	21.192	84.250	13.208	1.643	38.000	1	182	83.0	W
subj_17	1			5.601	4.508	20.304	86.082	13.993	1.464	38.000	1	182	83.0	W
subj_17	1			5.601	4.508	18.147	84.892	13.046	1.391	38.000	1	182	83.0	W
subj_17	1			5.601	4.508	16.210	84.203	15.000	1.084	38.000	1	182	83.0	W
subj_17	1			5.601	4.508	14.849	72.319	13.600	1.116	38.000	1	182	83.0	W
subj_17	1			5.601	4.508	16.170	77.176	15.860	1.075	38.000	1	182	83.0	W
subj_17	1			5.601	4.508	19.270	77.012	14.727	1.320	38.000	1	182	83.0	W
subj_17	1			5.601	4.508	21.003	75.310	12.817	1.706	38.000	1	182	83.0	W
subj_17	1			5.601	4.508	19.951	76.679	12.800	1.571	38.000	1	182	83.0	W
subj_17	1			5.601	4.508	20.346	77.307	13.015	1.571	38.000	1	182	83.0	W
subj_17	1			5.601	4.508	20.699	76.561	15.280	1.359	38.000	1	182	83.0	W
subj_17	1			5.601	4.508	26.638	82.741	16.481	1.651	38.000	1	182	83.0	W
subj_17	1			5.601	4.508	35.459	88.637	16.363	2.190	38.000	1	182	83.0	W
subj_17	1			5.601	4.508	43.547	93.902	17.065	2.577	38.000	1	182	83.0	W
subj_17	1			5.601	4.508	47.468	98.364	16.729	2.859	38.000	1	182	83.0	W
subj_17	1			5.601	4.508	51.729	105.606	17.271	3.023	38.000	1	182	83.0	W
subj_17	1			5.601	4.508	56.447	106.662	18.500	3.070	38.000	1	182	83.0	W
subj_17	1			5.601	4.508	59.955	109.435	20.095	3.020	38.000	1	182	83.0	W
subj_17	1			5.601	4.508	63.515	112.718	19.826	3.227	38.000	1	182	83.0	W
subj_17	1			5.601	4.508	67.730	116.578	21.067	3.229	38.000	1	182	83.0	W
subj_17	1			5.601	4.508	58.597	121.058	20.710	2.826	38.000	1	182	83.0	W
subj_17	1			5.601	4.508	39.931	125.442	20.675	1.943	38.000	1	182	83.0	W
subj_17	1			5.601	4.508	29.128	131.422	21.373	1.378	38.000	1	182	83.0	W
subj_17	1			5.601	4.508	21.880	135.166	18.833	1.168	38.000	1	182	83.0	W
subj_17	1			5.601	4.508	19.686	140.835	18.033	1.099	38.000	1	182	83.0	W
subj_17	1			5.601	4.508	17.758	131.610	17.582	1.024	38.000	1	182	83.0	W
subj_17	1			5.601	4.508	17.084	107.204	16.100	1.118	38.000	1	182	83.0	W
subj_18	1			5.919	4.904	11.802	91.523	14.300	0.834	26.000	1	183	94.0	W
subj_18	1			5.919	4.904	18.771	84.329	21.557	0.875	26.000	1	183	94.0	W
subj_18	1			5.919	4.904	17.344	81.669	19.553	0.900	26.000	1	183	94.0	W
subj_18	1			5.919	4.904	17.278	77.393	20.385	0.868	26.000	1	183	94.0	W
subj_18	1			5.919	4.904	17.444	76.292	21.086	0.842	26.000	1	183	94.0	W
subj_18	1			5.919	4.904	17.845	77.389	20.640	0.886	26.000	1	183	94.0	W
subj_18	1			5.919	4.904	16.948	78.270	20.950	0.854	26.000	1	183	94.0	W
subj_18	1			5.919	4.904	14.078	83.598	18.256	0.780	26.000	1	183	94.0	W
subj_18	1			5.919	4.904	12.921	88.690	18.159	0.761	26.000	1	183	94.0	W
subj_18	1			5.919	4.904	12.443	87.700	17.594	0.720	26.000	1	183	94.0	W
subj_18	1			5.919	4.904	12.871	90.272	20.480	0.646	26.000	1	183	94.0	W
subj_18	1			5.919	4.904	14.054	88.369	18.967	0.747	26.000	1	183	94.0	W
subj_18	1			5.919	4.904	13.663	88.734	22.523	0.617	26.000	1	183	94.0	W
subj_18	1			5.919	4.904	12.465	68.505	19.900	0.637	26.000	1	183	94.0	W
subj_18	1			5.919	4.904	13.611	89.274	21.235	0.672	26.000	1	183	94.0	W
subj_18	1			5.919	4.904	21.242	89.523	24.825	0.898	26.000	1	183	94.0	W
subj_18	1			5.919	4.904	22.615	83.158	22.891	1.005	26.000	1	183	94.0	W
subj_18	1			5.919	4.904	23.060	79.900	23.157	1.010	26.000	1	183	94.0	W
subj_18	1			5.919	4.904	24.066	84.141	22.522	1.076	26.000	1	183	94.0	W
subj_18	1			5.919	4.904	24.027	79.315	26.215	0.919	26.000	1	183	94.0	W
subj_18	1			5.919	4.904	24.607	81.891	24.229	1.025	26.000	1	183	94.0	W
subj_18	1			5.919	4.904	18.328	85.694	22.055	0.857	26.000	1	183	94.0	W
subj_18	1			5.919	4.904	13.905	84.764	20.924	0.699	26.000	1	183	94.0	W
subj_18	1			5.919	4.904	14.242	90.886	22.195	0.646	26.000	1	183	94.0	W
subj_18	1			5.919	4.904	13.791	88.780	20.463	0.718	26.000	1	183	94.0	W
subj_18	1			5.919	4.904	13.677	93.837	20.020	0.692	26.000	1	183	94.0	W
subj_18	1			5.919	4.904	13.688	87.918	21.460	0.650	26.000	1	183	94.0	W
subj_18	1			5.919	4.904	10.470	84.501	11.600	0.903	26.000	1	183	94.0	W
subj_18	1			5.919	4.904	11.953	86.534	18.311	0.684	26.000	1	183	94.0	W
subj_18	1			5.919	4.904	33.344	98.787	21.467	1.595	26.000	1	183	94.0	W
subj_18	1			5.919	4.904	54.152	106.922	24.932	2.201	26.000	1	183	94.0	W
subj_18	1			5.919	4.904	60.835	109.780	26.842	2.292	26.000	1	183	94.0	W
subj_18	1			5.919	4.904	63.451	110.866	30.210	2.105	26.000	1	183	94.0	W
subj_18	1			5.919	4.904	66.633	111.063	31.219	2.138	26.000	1	183	94.0	W
subj_18	1			5.919	4.904	63.652	110.942	29.172	2.182	26.000	1	183	94.0	W
subj_18	1			5.919	4.904	42.953	97.139	23.265	1.846	26.000	1	183	94.0	W
subj_18	1			5.919	4.904	21.938	85.821	18.322	1.201	26.000	1	183	94.0	W
subj_18	1			5.919	4.904	17.687	86.729	20.140	0.890	26.000	1	183	94.0	W
subj_18	1			5.919	4.904	16.286	87.834	18.383	0.891	26.000	1	183	94.0	W
subj_18	1			5.919	4.904	16.957	86.813	20.840	0.834	26.000	1	183	94.0	W
subj_18	1			5.919	4.904	15.961	85.745	21.033	0.762	26.000	1	183	94.0	W
subj_18	1			5.919	4.904	13.500	84.463	21.300	0.633	26.000	1	183	94.0	W
subj_18	1			5.919	4.904	12.742	93.340	18.139	0.710	26.000	1	183	94.0	W
subj_18	1			5.919	4.904	26.935	87.917	24.683	1.110	26.000	1	183	94.0	W
subj_18	1			5.919	4.904	27.523	84.964	23.574	1.186	26.000	1	183	94.0	W
subj_18	1			5.919	4.904	28.926	86.243	26.523	1.107	26.000	1	183	94.0	W
subj_18	1			5.919	4.904	30.504	88.305	27.415	1.115	26.000	1	183	94.0	W
subj_18	1			5.919	4.904	31.537	85.712	27.307	1.160	26.000	1	183	94.0	W
subj_18	1			5.919	4.904	29.983	98.438	23.800	1.282	26.000	1	183	94.0	W
subj_18	1			5.919	4.904	37.008	102.391	25.596	1.460	26.000	1	183	94.0	W
subj_18	1			5.919	4.904	41.862	110.703	25.360	1.660	26.000	1	183	94.0	W
subj_18	1			5.919	4.904	49.764	112.169	26.665	1.875	26.000	1	183	94.0	W
subj_18	1			5.919	4.904	52.898	116.693	28.866	1.884	26.000	1	183	94.0	W
subj_18	1			5.919	4.904	57.296	120.704	30.231	1.899	26.000	1	183	94.0	W
subj_18	1			5.919	4.904	61.022	125.802	29.823	2.058	26.000	1	183	94.0	W
subj_18	1			5.919	4.904	66.231	131.134	30.945	2.153	26.000	1	183	94.0	W
subj_18	1			5.919	4.904	71.514	134.739	30.643	2.340	26.000	1	183	94.0	W
subj_18	1			5.919	4.904	80.086	138.179	33.715	2.391	26.000	1	183	94.0	W
subj_18	1			5.919	4.904	81.234	143.271	33.027	2.468	26.000	1	183	94.0	W
subj_18	1			5.919	4.904	90.949	146.335	35.972	2.546	26.000	1	183	94.0	W
subj_18	1			5.919	4.904	98.525	150.263	37.649	2.631	26.000	1	183	94.0	W
subj_18	1			5.919	4.904	102.952	154.419	39.385	2.621	26.000	1	183	94.0	W
subj_18	1			5.919	4.904	114.687	158.380	42.533	2.700	26.000	1	183	94.0	W
subj_18	1			5.919	4.904	111.263	146.517	39.755	2.817	26.000	1	183	94.0	W
subj_18	1			5.919	4.904	81.539	118.549	33.003	2.448	26.000	1	183	94.0	W
subj_18	1			5.919	4.904	41.023	109.562	25.812	1.587	26.000	1	183	94.0	W
subj_18	1			5.919	4.904	26.717	108.349	23.091	1.162	26.000	1	183	94.0	W
subj_18	1			5.919	4.904	28.030	106.893	26.136	1.087	26.000	1	183	94.0	W
subj_18	1			5.919	4.904	26.572	106.197	26.519	1.005	26.000	1	183	94.0	W
subj_19	1			3.942	3.425	6.705	84.293	10.791	0.631	22.000	2	165	65.0	W
subj_19	1			3.942	3.425	12.651	87.220	17.124	0.769	22.000	2	165	65.0	W
subj_19	1			3.942	3.425	13.135	81.922	17.206	0.813	22.000	2	165	65.0	W
subj_19	1			3.942	3.425	13.546	80.016	16.913	0.884	22.000	2	165	65.0	W
subj_19	1			3.942	3.425	13.234	78.526	15.557	0.933	22.000	2	165	65.0	W
subj_19	1			3.942	3.425	13.063	80.003	15.367	0.877	22.000	2	165	65.0	W
subj_19	1			3.942	3.425	13.226	77.342	17.400	0.796	22.000	2	165	65.0	W
subj_19	1			3.942	3.425	10.453	70.160	15.647	0.667	22.000	2	165	65.0	W
subj_19	1			3.942	3.425	9.050	70.178	13.700	0.691	22.000	2	165	65.0	W
subj_19	1			3.942	3.425	8.379	76.359	10.610	0.851	22.000	2	165	65.0	W
subj_19	1			3.942	3.425	8.383	79.570	12.125	0.697	22.000	2	165	65.0	W
subj_19	1			3.942	3.425	10.309	82.901	12.800	0.875	22.000	2	165	65.0	W
subj_19	1			3.942	3.425	8.404	85.988	11.090	0.834	22.000	2	165	65.0	W
subj_19	1			3.942	3.425	9.359	91.832	14.021	0.687	22.000	2	165	65.0	W
subj_19	1			3.942	3.425	15.877	97.630	16.807	1.042	22.000	2	165	65.0	W
subj_19	1			3.942	3.425	16.523	95.107	18.247	0.948	22.000	2	165	65.0	W
subj_19	1			3.942	3.425	17.532	94.431	17.572	1.122	22.000	2	165	65.0	W
subj_19	1			3.942	3.425	18.549	94.261	21.210	0.888	22.000	2	165	65.0	W
subj_19	1			3.942	3.425	18.553	92.424	19.226	1.009	22.000	2	165	65.0	W
subj_19	1			3.942	3.425	18.728	93.155	19.516	1.019	22.000	2	165	65.0	W
subj_19	1			3.942	3.425	14.217	82.541	17.965	0.796	22.000	2	165	65.0	W
subj_19	1			3.942	3.425	10.194	78.183	14.692	0.767	22.000	2	165	65.0	W
subj_19	1			3.942	3.425	8.429	81.761	12.117	0.731	22.000	2	165	65.0	W
subj_19	1			3.942	3.425	9.838	82.370	13.417	0.794	22.000	2	165	65.0	W
subj_19	1			3.942	3.425	8.637	87.874	13.085	0.678	22.000	2	165	65.0	W
subj_19	1			3.942	3.425	10.221	91.525	12.850	0.861	22.000	2	165	65.0	W
subj_19	1			3.942	3.425	9.719	84.442	18.826	0.518	22.000	2	165	65.0	W
subj_19	1			3.942	3.425	23.648	114.586	23.830	1.001	22.000	2	165	65.0	W
subj_19	1			3.942	3.425	39.030	128.582	28.626	1.419	22.000	2	165	65.0	W
subj_19	1			3.942	3.425	42.181	129.955	30.347	1.421	22.000	2	165	65.0	W
subj_19	1			3.942	3.425	42.735	132.187	28.407	1.536	22.000	2	165	65.0	W
subj_19	1			3.942	3.425	46.330	136.961	29.445	1.582	22.000	2	165	65.0	W
subj_19	1			3.942	3.425	46.314	138.331	30.790	1.522	22.000	2	165	65.0	W
subj_19	1			3.942	3.425	31.388	120.589	26.136	1.187	22.000	2	165	65.0	W
subj_19	1			3.942	3.425	17.707	102.026	21.677	0.811	22.000	2	165	65.0	W
subj_19	1			3.942	3.425	12.013	101.615	19.283	0.631	22.000	2	165	65.0	W
subj_19	1			3.942	3.425	10.704	102.079	16.831	0.683	22.000	2	165	65.0	W
subj_19	1			3.942	3.425	11.272	101.554	19.063	0.595	22.000	2	165	65.0	W
subj_19	1			3.942	3.425	9.787	95.008	16.086	0.704	22.000	2	165	65.0	W
subj_19	1			3.942	3.425	11.080	100.126	16.350	0.687	22.000	2	165	65.0	W
subj_19	1			3.942	3.425	8.516	87.166	17.112	0.527	22.000	2	165	65.0	W
subj_19	1			3.942	3.425	17.736	102.436	19.944	0.964	22.000	2	165	65.0	W
subj_19	1			3.942	3.425	20.754	103.159	21.967	0.971	22.000	2	165	65.0	W
subj_19	1			3.942	3.425	21.627	103.749	20.980	1.067	22.000	2	165	65.0	W
subj_19	1			3.942	3.425	20.888	103.613	19.975	1.061	22.000	2	165	65.0	W
subj_19	1			3.942	3.425	20.762	100.584	21.650	1.040	22.000	2	165	65.0	W
subj_19	1			3.942	3.425	23.459	107.098	20.295	1.188	22.000	2	165	65.0	W
subj_19	1			3.942	3.425	29.222	114.363	26.352	1.127	22.000	2	165	65.0	W
subj_19	1			3.942	3.425	31.445	119.737	26.431	1.211	22.000	2	165	65.0	W
subj_19	1			3.942	3.425	34.675	126.279	26.954	1.321	22.000	2	165	65.0	W
subj_19	1			3.942	3.425	37.947	130.305	27.073	1.430	22.000	2	165	65.0	W
subj_19	1			3.942	3.425	39.613	132.095	27.774	1.432	22.000	2	165	65.0	W
subj_19	1			3.942	3.425	43.985	139.218	28.911	1.560	22.000	2	165	65.0	W
subj_19	1			3.942	3.425	48.508	146.787	31.180	1.574	22.000	2	165	65.0	W
subj_19	1			3.942	3.425	50.727	149.970	31.210	1.633	22.000	2	165	65.0	W
subj_19	1			3.942	3.425	53.433	154.266	32.988	1.661	22.000	2	165	65.0	W
subj_19	1			3.942	3.425	57.537	158.289	35.300	1.643	22.000	2	165	65.0	W
subj_19	1			3.942	3.425	41.336	139.580	29.546	1.401	22.000	2	165	65.0	W
subj_19	1			3.942	3.425	22.569	111.394	21.120	1.064	22.000	2	165	65.0	W
subj_19	1			3.942	3.425	14.674	105.646	12.758	1.177	22.000	2	165	65.0	W
subj_19	1			3.942	3.425	13.004	104.514	15.813	0.836	22.000	2	165	65.0	W
subj_19	1			3.942	3.425	11.559	100.660	16.506	0.726	22.000	2	165	65.0	W
subj_19	1			3.942	3.425	11.233	103.382	12.992	0.929	22.000	2	165	65.0	W
subj_19	1			3.942	3.425	11.210	105.929	16.829	0.680	22.000	2	165	65.0	W
subj_19	1			3.942	3.425	12.650	114.982	12.500	1.016	22.000	2	165	65.0	W
subj_20	1			4.804	4.107	7.078	76.691	12.585	0.563	23.000	2	180	70.0	W
subj_20	1			4.804	4.107	10.381	86.200	17.981	0.657	23.000	2	180	70.0	W
subj_20	1			4.804	4.107	11.463	85.365	14.673	0.783	23.000	2	180	70.0	W
subj_20	1			4.804	4.107	12.459	85.083	16.394	0.770	23.000	2	180	70.0	W
subj_20	1			4.804	4.107	12.319	85.810	16.444	0.749	23.000	2	180	70.0	W
subj_20	1			4.804	4.107	12.487	84.094	16.013	0.783	23.000	2	180	70.0	W
subj_20	1			4.804	4.107	12.535	87.245	16.706	0.758	23.000	2	180	70.0	W
subj_20	1			4.804	4.107	9.270	81.010	14.607	0.637	23.000	2	180	70.0	W
subj_20	1			4.804	4.107	7.635	77.141	11.491	0.664	23.000	2	180	70.0	W
subj_20	1			4.804	4.107	7.409	78.696	11.608	0.640	23.000	2	180	70.0	W
subj_20	1			4.804	4.107	8.071	81.476	12.600	0.642	23.000	2	180	70.0	W
subj_20	1			4.804	4.107	8.566	83.788	14.579	0.597	23.000	2	180	70.0	W
subj_20	1			4.804	4.107	7.886	84.952	14.320	0.552	23.000	2	180	70.0	W
subj_20	1			4.804	4.107	10.010	91.592	16.800	0.596	23.000	2	180	70.0	W
subj_20	1			4.804	4.107	8.345	82.360	16.306	0.513	23.000	2	180	70.0	W
subj_20	1			4.804	4.107	13.763	93.165	15.153	0.916	23.000	2	180	70.0	W
subj_20	1			4.804	4.107	14.927	90.281	15.880	0.961	23.000	2	180	70.0	W
subj_20	1			4.804	4.107	15.694	90.563	16.600	0.948	23.000	2	180	70.0	W
subj_20	1			4.804	4.107	16.492	92.238	17.741	0.935	23.000	2	180	70.0	W
subj_20	1			4.804	4.107	16.889	90.871	17.035	0.993	23.000	2	180	70.0	W
subj_20	1			4.804	4.107	17.352	92.655	17.861	0.973	23.000	2	180	70.0	W
subj_20	1			4.804	4.107	12.136	82.814	15.706	0.768	23.000	2	180	70.0	W
subj_20	1			4.804	4.107	8.785	82.213	14.743	0.595	23.000	2	180	70.0	W
subj_20	1			4.804	4.107	9.303	86.753	15.280	0.610	23.000	2	180	70.0	W
subj_20	1			4.804	4.107	8.918	84.167	15.694	0.571	23.000	2	180	70.0	W
subj_20	1			4.804	4.107	8.691	87.682	15.938	0.545	23.000	2	180	70.0	W
subj_20	1			4.804	4.107	8.707	87.463	16.544	0.527	23.000	2	180	70.0	W
subj_20	1			4.804	4.107	8.005	90.775	15.000	0.534	23.000	2	180	70.0	W
subj_20	1			4.804	4.107	8.139	84.423	18.084	0.454	23.000	2	180	70.0	W
subj_20	1			4.804	4.107	16.725	108.024	17.244	1.020	23.000	2	180	70.0	W
subj_20	1			4.804	4.107	26.706	119.474	20.590	1.295	23.000	2	180	70.0	W
subj_20	1			4.804	4.107	31.395	120.245	22.314	1.411	23.000	2	180	70.0	W
subj_20	1			4.804	4.107	34.011	121.338	24.617	1.385	23.000	2	180	70.0	W
subj_20	1			4.804	4.107	37.050	127.978	26.196	1.417	23.000	2	180	70.0	W
subj_20	1			4.804	4.107	37.334	126.477	27.689	1.348	23.000	2	180	70.0	W
subj_20	1			4.804	4.107	22.907	106.282	20.121	1.125	23.000	2	180	70.0	W
subj_20	1			4.804	4.107	14.119	93.640	16.025	0.880	23.000	2	180	70.0	W
subj_20	1			4.804	4.107	10.945	96.100	15.300	0.716	23.000	2	180	70.0	W
subj_20	1			4.804	4.107	11.073	100.247	17.961	0.616	23.000	2	180	70.0	W
subj_20	1			4.804	4.107	11.076	95.733	16.806	0.657	23.000	2	180	70.0	W
subj_20	1			4.804	4.107	10.785	98.209	18.656	0.578	23.000	2	180	70.0	W
subj_20	1			4.804	4.107	10.270	94.445	17.800	0.577	23.000	2	180	70.0	W
subj_20	1			4.804	4.107	8.442	87.511	17.428	0.486	23.000	2	180	70.0	W
subj_20	1			4.804	4.107	14.405	99.327	15.593	0.937	23.000	2	180	70.0	W
subj_20	1			4.804	4.107	17.881	102.388	17.406	1.027	23.000	2	180	70.0	W
subj_20	1			4.804	4.107	19.677	102.977	18.489	1.067	23.000	2	180	70.0	W
subj_20	1			4.804	4.107	19.624	101.644	18.550	1.058	23.000	2	180	70.0	W
subj_20	1			4.804	4.107	20.105	101.852	19.016	1.057	23.000	2	180	70.0	W
subj_20	1			4.804	4.107	20.680	103.297	20.371	1.031	23.000	2	180	70.0	W
subj_20	1			4.804	4.107	20.453	105.628	18.689	1.094	23.000	2	180	70.0	W
subj_20	1			4.804	4.107	24.327	115.589	18.753	1.307	23.000	2	180	70.0	W
subj_20	1			4.804	4.107	25.921	120.171	20.235	1.279	23.000	2	180	70.0	W
subj_20	1			4.804	4.107	29.389	127.667	20.150	1.455	23.000	2	180	70.0	W
subj_20	1			4.804	4.107	33.013	132.219	22.955	1.449	23.000	2	180	70.0	W
subj_20	1			4.804	4.107	36.427	139.824	23.863	1.526	23.000	2	180	70.0	W
subj_20	1			4.804	4.107	38.774	143.798	25.740	1.518	23.000	2	180	70.0	W
subj_20	1			4.804	4.107	42.204	148.440	27.056	1.565	23.000	2	180	70.0	W
subj_20	1			4.804	4.107	44.802	157.824	27.479	1.632	23.000	2	180	70.0	W
subj_20	1			4.804	4.107	35.819	136.383	23.987	1.496	23.000	2	180	70.0	W
subj_20	1			4.804	4.107	24.415	117.205	23.078	1.050	23.000	2	180	70.0	W
subj_20	1			4.804	4.107	14.283	109.209	18.483	0.779	23.000	2	180	70.0	W
subj_20	1			4.804	4.107	12.096	106.342	17.118	0.708	23.000	2	180	70.0	W
subj_20	1			4.804	4.107	12.738	107.344	18.817	0.677	23.000	2	180	70.0	W
subj_20	1			4.804	4.107	11.435	107.090	17.989	0.635	23.000	2	180	70.0	W
subj_20	1			4.804	4.107	11.814	104.689	19.557	0.647	23.000	2	180	70.0	W
subj_21	2	5.985	4.373	5.506	4.424	10.067	51.507	16.176	0.755	39.000	1	181	73.0	W
subj_21	2	5.985	4.373	5.506	4.424	9.831	51.944	15.051	0.759	39.000	1	181	73.0	W
subj_21	2	5.985	4.373	5.506	4.424	10.351	52.053	15.254	0.790	39.000	1	181	73.0	W
subj_21	2	5.985	4.373	5.506	4.424	9.594	52.153	14.275	0.784	39.000	1	181	73.0	W
subj_21	2	5.985	4.373	5.506	4.424	10.051	51.888	15.865	0.736	39.000	1	181	73.0	W
subj_21	2	5.985	4.373	5.506	4.424	12.508	53.534	15.428	0.969	39.000	1	181	73.0	W
subj_21	2	5.985	4.373	5.506	4.424	10.749	56.920	16.196	0.781	39.000	1	181	73.0	W
subj_21	2	5.985	4.373	5.506	4.424	10.235	57.103	16.482	0.721	39.000	1	181	73.0	W
subj_21	2	5.985	4.373	5.506	4.424	10.829	56.799	16.186	0.774	39.000	1	181	73.0	W
subj_21	2	5.985	4.373	5.506	4.424	11.531	54.704	15.012	0.904	39.000	1	181	73.0	W
subj_21	2	5.985	4.373	5.506	4.424	12.804	53.734	15.557	1.082	39.000	1	181	73.0	W
subj_21	2	5.985	4.373	5.506	4.424	11.398	53.638	16.838	0.783	39.000	1	181	73.0	W
subj_21	2	5.985	4.373	5.506	4.424	10.761	53.045	15.778	0.787	39.000	1	181	73.0	W
subj_21	2	5.985	4.373	5.506	4.424	11.100	54.461	15.425	0.844	39.000	1	181	73.0	W
subj_21	2	5.985	4.373	5.506	4.424	11.089	53.963	16.728	0.781	39.000	1	181	73.0	W
subj_21	2	5.985	4.373	5.506	4.424	11.778	53.476	14.841	0.946	39.000	1	181	73.0	W
subj_21	2	5.985	4.373	5.506	4.424	9.957	54.246	16.698	0.695	39.000	1	181	73.0	W
subj_21	2	5.985	4.373	5.506	4.424	11.286	55.831	16.834	0.773	39.000	1	181	73.0	W
subj_21	2	5.985	4.373	5.506	4.424	11.654	51.853	15.822	0.881	39.000	1	181	73.0	W
subj_21	2	5.985	4.373	5.506	4.424	10.709	54.989	16.269	0.765	39.000	1	181	73.0	W
subj_21	2	5.985	4.373	5.506	4.424	10.540	54.286	17.514	0.695	39.000	1	181	73.0	W
subj_21	2	5.985	4.373	5.506	4.424	10.766	53.908	15.848	0.797	39.000	1	181	73.0	W
subj_21	2	5.985	4.373	5.506	4.424	14.393	56.955	15.833	1.592	39.000	1	181	73.0	W
subj_21	2	5.985	4.373	5.506	4.424	10.726	52.431	14.531	1.129	39.000	1	181	73.0	W
subj_21	2	5.985	4.373	5.506	4.424	10.058	53.736	16.939	0.680	39.000	1	181	73.0	W
subj_21	2	5.985	4.373	5.506	4.424	10.638	54.200	17.451	0.706	39.000	1	181	73.0	W
subj_21	2	5.985	4.373	5.506	4.424	10.753	52.810	15.185	0.828	39.000	1	181	73.0	W
subj_21	2	5.985	4.373	5.506	4.424	10.910	52.501	16.556	0.769	39.000	1	181	73.0	W
subj_21	2	5.985	4.373	5.506	4.424	10.669	50.389	17.061	0.730	39.000	1	181	73.0	W
subj_21	2	5.985	4.373	5.506	4.424	10.575	50.793	18.596	0.660	39.000	1	181	73.0	W
subj_21	2	5.985	4.373	5.506	4.424	10.641	51.371	16.167	0.791	39.000	1	181	73.0	W
subj_21	2	5.985	4.373	5.506	4.424	9.894	49.987	17.923	0.634	39.000	1	181	73.0	W
subj_21	2	5.985	4.373	5.506	4.424	14.098	58.859	16.725	1.020	39.000	1	181	73.0	W
subj_21	2	5.985	4.373	5.506	4.424	16.603	59.252	17.468	1.066	39.000	1	181	73.0	W
subj_21	2	5.985	4.373	5.506	4.424	56.342	97.867	25.250	2.626	39.000	1	181	73.0	W
subj_21	2	5.985	4.373	5.506	4.424	76.163	123.909	28.697	3.133	39.000	1	181	73.0	W
subj_21	2	5.985	4.373	5.506	4.424	77.842	124.261	32.383	2.809	39.000	1	181	73.0	W
subj_21	2	5.985	4.373	5.506	4.424	76.206	125.277	31.992	2.802	39.000	1	181	73.0	W
subj_21	2	5.985	4.373	5.506	4.424	77.574	125.968	34.550	2.677	39.000	1	181	73.0	W
subj_21	2	5.985	4.373	5.506	4.424	79.659	128.678	33.286	2.823	39.000	1	181	73.0	W
subj_21	2	5.985	4.373	5.506	4.424	78.767	129.714	34.344	2.681	39.000	1	181	73.0	W
subj_21	2	5.985	4.373	5.506	4.424	83.082	128.139	37.683	2.574	39.000	1	181	73.0	W
subj_21	2	5.985	4.373	5.506	4.424	81.437	128.976	35.392	2.732	39.000	1	181	73.0	W
subj_21	2	5.985	4.373	5.506	4.424	82.515	129.430	37.949	2.564	39.000	1	181	73.0	W
subj_21	2	5.985	4.373	5.506	4.424	82.917	132.046	38.461	2.533	39.000	1	181	73.0	W
subj_21	2	5.985	4.373	5.506	4.424	81.583	133.236	37.830	2.540	39.000	1	181	73.0	W
subj_21	2	5.985	4.373	5.506	4.424	81.076	134.686	37.369	2.528	39.000	1	181	73.0	W
subj_21	2	5.985	4.373	5.506	4.424	83.632	132.237	42.948	2.316	39.000	1	181	73.0	W
subj_21	2	5.985	4.373	5.506	4.424	86.121	135.800	39.211	2.619	39.000	1	181	73.0	W
subj_21	2	5.985	4.373	5.506	4.424	84.714	135.923	42.077	2.410	39.000	1	181	73.0	W
subj_21	2	5.985	4.373	5.506	4.424	85.353	134.033	42.033	2.409	39.000	1	181	73.0	W
subj_21	2	5.985	4.373	5.506	4.424	84.979	133.567	43.460	2.335	39.000	1	181	73.0	W
subj_21	2	5.985	4.373	5.506	4.424	83.885	132.349	45.229	2.239	39.000	1	181	73.0	W
subj_21	2	5.985	4.373	5.506	4.424	84.000	132.226	44.291	2.252	39.000	1	181	73.0	W
subj_21	2	5.985	4.373	5.506	4.424	83.570	134.317	46.078	2.152	39.000	1	181	73.0	W
subj_21	2	5.985	4.373	5.506	4.424	83.553	134.179	44.036	2.230	39.000	1	181	73.0	W
subj_21	2	5.985	4.373	5.506	4.424	80.175	130.769	40.636	2.316	39.000	1	181	73.0	W
subj_21	2	5.985	4.373	5.506	4.424	85.255	133.138	44.870	2.236	39.000	1	181	73.0	W
subj_21	2	5.985	4.373	5.506	4.424	84.517	135.809	43.202	2.317	39.000	1	181	73.0	W
subj_21	2	5.985	4.373	5.506	4.424	86.128	135.899	45.221	2.251	39.000	1	181	73.0	W
subj_21	2	5.985	4.373	5.506	4.424	87.616	138.963	45.352	2.326	39.000	1	181	73.0	W
subj_21	2	5.985	4.373	5.506	4.424	82.678	139.225	41.084	2.366	39.000	1	181	73.0	W
subj_21	2	5.985	4.373	5.506	4.424	91.103	138.616	43.663	2.553	39.000	1	181	73.0	W
subj_21	2	5.985	4.373	5.506	4.424	87.620	141.446	44.399	2.421	39.000	1	181	73.0	W
subj_21	2	5.985	4.373	5.506	4.424	12.631	54.136	17.529	0.830	39.000	1	181	73.0	W
subj_21	2	5.985	4.373	5.506	4.424	13.183	55.012	17.285	0.882	39.000	1	181	73.0	W
subj_21	2	5.985	4.373	5.506	4.424	12.608	55.426	17.877	0.816	39.000	1	181	73.0	W
subj_21	2	5.985	4.373	5.506	4.424	13.615	54.721	17.772	0.887	39.000	1	181	73.0	W
subj_21	2	5.985	4.373	5.506	4.424	12.260	53.063	16.811	0.845	39.000	1	181	73.0	W
subj_21	2	5.985	4.373	5.506	4.424	13.441	53.783	16.228	1.008	39.000	1	181	73.0	W
subj_21	2	5.985	4.373	5.506	4.424	12.837	52.899	17.872	0.818	39.000	1	181	73.0	W
subj_21	2	5.985	4.373	5.506	4.424	14.317	55.165	17.267	0.916	39.000	1	181	73.0	W
subj_21	2	5.985	4.373	5.506	4.424	13.675	57.350	17.858	0.887	39.000	1	181	73.0	W
subj_21	2	5.985	4.373	5.506	4.424	11.769	55.642	16.762	0.818	39.000	1	181	73.0	W
subj_21	2	5.985	4.373	5.506	4.424	13.932	55.960	16.901	1.051	39.000	1	181	73.0	W
subj_21	2	5.985	4.373	5.506	4.424	13.054	55.837	17.885	0.844	39.000	1	181	73.0	W
subj_21	2	5.985	4.373	5.506	4.424	12.335	53.177	17.073	0.837	39.000	1	181	73.0	W
subj_21	2	5.985	4.373	5.506	4.424	13.773	55.144	16.816	0.964	39.000	1	181	73.0	W
subj_21	2	5.985	4.373	5.506	4.424	11.956	55.671	16.333	0.855	39.000	1	181	73.0	W
subj_21	2	5.985	4.373	5.506	4.424	14.053	58.033	16.791	0.974	39.000	1	181	73.0	W
subj_21	2	5.985	4.373	5.506	4.424	14.449	57.564	19.012	0.899	39.000	1	181	73.0	W
subj_21	2	5.985	4.373	5.506	4.424	13.738	54.451	17.164	0.930	39.000	1	181	73.0	W
subj_21	2	5.985	4.373	5.506	4.424	12.609	52.050	17.133	0.858	39.000	1	181	73.0	W
subj_21	2	5.985	4.373	5.506	4.424	11.563	50.825	16.689	0.803	39.000	1	181	73.0	W
subj_21	2	5.985	4.373	5.506	4.424	11.843	48.454	17.076	0.805	39.000	1	181	73.0	W
subj_21	2	5.985	4.373	5.506	4.424	13.596	50.361	16.119	1.058	39.000	1	181	73.0	W
subj_21	2	5.985	4.373	5.506	4.424	13.823	58.874	17.349	0.929	39.000	1	181	73.0	W
subj_21	2	5.985	4.373	5.506	4.424	13.014	57.077	17.022	0.887	39.000	1	181	73.0	W
subj_21	2	5.985	4.373	5.506	4.424	11.468	54.641	16.399	0.812	39.000	1	181	73.0	W
subj_21	2	5.985	4.373	5.506	4.424	11.132	53.406	16.972	0.759	39.000	1	181	73.0	W
subj_21	2	5.985	4.373	5.506	4.424	11.897	53.935	16.773	0.823	39.000	1	181	73.0	W
subj_21	2	5.985	4.373	5.506	4.424	12.121	54.521	17.299	0.812	39.000	1	181	73.0	W
subj_21	2	5.985	4.373	5.506	4.424	10.539	54.769	17.564	0.695	39.000	1	181	73.0	W
subj_21	2	5.985	4.373	5.506	4.424	12.146	54.944	16.531	0.860	39.000	1	181	73.0	W
subj_21	2	5.985	4.373	5.506	4.424	11.081	51.887	17.136	0.769	39.000	1	181	73.0	W
subj_21	2	5.985	4.373	5.506	4.424	13.503	56.736	17.913	0.918	39.000	1	181	73.0	W
subj_21	2	5.985	4.373	5.506	4.424	17.658	59.828	17.842	1.196	39.000	1	181	73.0	W
subj_21	2	5.985	4.373	5.506	4.424	18.119	61.205	16.364	1.228	39.000	1	181	73.0	W
subj_21	2	5.985	4.373	5.506	4.424	32.918	79.401	22.076	1.701	39.000	1	181	73.0	W
subj_21	2	5.985	4.373	5.506	4.424	42.519	94.906	21.861	2.278	39.000	1	181	73.0	W
subj_21	2	5.985	4.373	5.506	4.424	45.178	94.108	22.420	2.381	39.000	1	181	73.0	W
subj_21	2	5.985	4.373	5.506	4.424	44.450	91.983	22.737	2.312	39.000	1	181	73.0	W
subj_21	2	5.985	4.373	5.506	4.424	44.287	92.941	22.517	2.305	39.000	1	181	73.0	W
subj_21	2	5.985	4.373	5.506	4.424	46.814	92.625	24.172	2.330	39.000	1	181	73.0	W
subj_21	2	5.985	4.373	5.506	4.424	50.174	93.363	25.075	2.363	39.000	1	181	73.0	W
subj_21	2	5.985	4.373	5.506	4.424	44.046	92.865	24.841	2.053	39.000	1	181	73.0	W
subj_21	2	5.985	4.373	5.506	4.424	47.761	94.024	24.048	2.336	39.000	1	181	73.0	W
subj_21	2	5.985	4.373	5.506	4.424	47.847	96.113	24.570	2.351	39.000	1	181	73.0	W
subj_21	2	5.985	4.373	5.506	4.424	48.279	93.752	29.721	1.937	39.000	1	181	73.0	W
subj_21	2	5.985	4.373	5.506	4.424	50.693	93.856	25.544	2.338	39.000	1	181	73.0	W
subj_21	2	5.985	4.373	5.506	4.424	48.662	95.145	25.409	2.275	39.000	1	181	73.0	W
subj_21	2	5.985	4.373	5.506	4.424	49.565	93.703	27.110	2.116	39.000	1	181	73.0	W
subj_21	2	5.985	4.373	5.506	4.424	50.764	94.455	27.645	2.131	39.000	1	181	73.0	W
subj_21	2	5.985	4.373	5.506	4.424	51.804	93.866	28.722	2.106	39.000	1	181	73.0	W
subj_21	2	5.985	4.373	5.506	4.424	51.516	94.564	29.565	2.114	39.000	1	181	73.0	W
subj_21	2	5.985	4.373	5.506	4.424	50.894	94.508	27.565	2.179	39.000	1	181	73.0	W
subj_21	2	5.985	4.373	5.506	4.424	49.816	93.586	27.639	2.097	39.000	1	181	73.0	W
subj_21	2	5.985	4.373	5.506	4.424	51.668	93.935	30.752	2.025	39.000	1	181	73.0	W
subj_21	2	5.985	4.373	5.506	4.424	50.954	94.441	26.757	2.246	39.000	1	181	73.0	W
subj_21	2	5.985	4.373	5.506	4.424	42.856	91.920	21.328	2.356	39.000	1	181	73.0	W
subj_21	2	5.985	4.373	5.506	4.424	52.940	94.678	27.795	2.242	39.000	1	181	73.0	W
subj_21	2	5.985	4.373	5.506	4.424	48.486	95.364	26.340	2.137	39.000	1	181	73.0	W
subj_21	2	5.985	4.373	5.506	4.424	48.638	93.478	24.666	2.323	39.000	1	181	73.0	W
subj_21	2	5.985	4.373	5.506	4.424	48.625	95.602	28.218	1.997	39.000	1	181	73.0	W
subj_21	2	5.985	4.373	5.506	4.424	50.535	96.429	25.099	2.358	39.000	1	181	73.0	W
subj_21	2	5.985	4.373	5.506	4.424	47.904	94.552	24.999	2.230	39.000	1	181	73.0	W
subj_21	2	5.985	4.373	5.506	4.424	47.737	94.072	24.639	2.287	39.000	1	181	73.0	W
subj_21	2	5.985	4.373	5.506	4.424	48.098	95.077	27.186	2.057	39.000	1	181	73.0	W
subj_21	2	5.985	4.373	5.506	4.424	14.691	57.937	16.892	1.007	39.000	1	181	73.0	W
subj_21	2	5.985	4.373	5.506	4.424	37.887	80.885	24.990	1.731	39.000	1	181	73.0	W
subj_21	2	5.985	4.373	5.506	4.424	73.953	113.664	30.800	2.816	39.000	1	181	73.0	W
subj_21	2	5.985	4.373	5.506	4.424	84.696	121.775	31.988	3.080	39.000	1	181	73.0	W
subj_21	2	5.985	4.373	5.506	4.424	83.485	123.586	32.306	3.028	39.000	1	181	73.0	W
subj_21	2	5.985	4.373	5.506	4.424	85.480	124.473	32.821	3.037	39.000	1	181	73.0	W
subj_21	2	5.985	4.373	5.506	4.424	85.687	123.331	34.955	2.917	39.000	1	181	73.0	W
subj_21	2	5.985	4.373	5.506	4.424	87.115	125.652	35.543	2.859	39.000	1	181	73.0	W
subj_21	2	5.985	4.373	5.506	4.424	88.550	127.911	36.995	2.782	39.000	1	181	73.0	W
subj_21	2	5.985	4.373	5.506	4.424	89.406	129.281	37.013	2.834	39.000	1	181	73.0	W
subj_21	2	5.985	4.373	5.506	4.424	92.802	127.833	42.399	2.572	39.000	1	181	73.0	W
subj_21	2	5.985	4.373	5.506	4.424	90.555	130.514	38.498	2.750	39.000	1	181	73.0	W
subj_21	2	5.985	4.373	5.506	4.424	91.337	132.058	39.517	2.677	39.000	1	181	73.0	W
subj_21	2	5.985	4.373	5.506	4.424	91.499	133.897	38.498	2.780	39.000	1	181	73.0	W
subj_21	2	5.985	4.373	5.506	4.424	91.112	134.013	40.955	2.691	39.000	1	181	73.0	W
subj_21	2	5.985	4.373	5.506	4.424	86.335	132.763	36.573	2.744	39.000	1	181	73.0	W
subj_21	2	5.985	4.373	5.506	4.424	87.664	133.562	37.510	2.710	39.000	1	181	73.0	W
subj_21	2	5.985	4.373	5.506	4.424	88.609	133.722	37.435	2.744	39.000	1	181	73.0	W
subj_21	2	5.985	4.373	5.506	4.424	91.295	132.985	41.281	2.584	39.000	1	181	73.0	W
subj_21	2	5.985	4.373	5.506	4.424	93.968	134.598	38.821	2.836	39.000	1	181	73.0	W
subj_21	2	5.985	4.373	5.506	4.424	91.092	133.439	38.412	2.772	39.000	1	181	73.0	W
subj_21	2	5.985	4.373	5.506	4.424	97.286	132.055	44.587	2.564	39.000	1	181	73.0	W
subj_21	2	5.985	4.373	5.506	4.424	91.133	134.499	40.376	2.570	39.000	1	181	73.0	W
subj_21	2	5.985	4.373	5.506	4.424	100.522	135.306	42.253	2.825	39.000	1	181	73.0	W
subj_21	2	5.985	4.373	5.506	4.424	96.388	136.250	42.047	2.680	39.000	1	181	73.0	W
subj_21	2	5.985	4.373	5.506	4.424	96.540	137.170	39.758	2.866	39.000	1	181	73.0	W
subj_21	2	5.985	4.373	5.506	4.424	89.125	137.865	41.845	2.537	39.000	1	181	73.0	W
subj_21	2	5.985	4.373	5.506	4.424	89.220	137.903	38.540	2.691	39.000	1	181	73.0	W
subj_21	2	5.985	4.373	5.506	4.424	87.748	137.756	37.784	2.707	39.000	1	181	73.0	W
subj_21	2	5.985	4.373	5.506	4.424	98.915	140.611	42.252	2.769	39.000	1	181	73.0	W
subj_21	2	5.985	4.373	5.506	4.424	93.938	136.814	41.918	2.668	39.000	1	181	73.0	W
subj_22	2	6.345	4.652	5.262	4.430	10.221	65.514	6.642	1.810	24.000	1	174	67.6	W
subj_22	2	6.345	4.652	5.262	4.430	7.351	69.547	4.495	1.906	24.000	1	174	67.6	W
subj_22	2	6.345	4.652	5.262	4.430	7.869	69.608	4.577	1.992	24.000	1	174	67.6	W
subj_22	2	6.345	4.652	5.262	4.430	9.002	72.281	5.046	2.066	24.000	1	174	67.6	W
subj_22	2	6.345	4.652	5.262	4.430	9.388	67.306	6.157	1.789	24.000	1	174	67.6	W
subj_22	2	6.345	4.652	5.262	4.430	9.463	69.005	6.696	1.685	24.000	1	174	67.6	W
subj_22	2	6.345	4.652	5.262	4.430	9.743	67.507	8.939	1.286	24.000	1	174	67.6	W
subj_22	2	6.345	4.652	5.262	4.430	9.720	70.378	8.364	1.359	24.000	1	174	67.6	W
subj_22	2	6.345	4.652	5.262	4.430	9.506	71.279	8.555	1.313	24.000	1	174	67.6	W
subj_22	2	6.345	4.652	5.262	4.430	9.728	70.257	8.597	1.355	24.000	1	174	67.6	W
subj_22	2	6.345	4.652	5.262	4.430	8.682	68.544	7.825	1.331	24.000	1	174	67.6	W
subj_22	2	6.345	4.652	5.262	4.430	8.937	70.466	8.341	1.261	24.000	1	174	67.6	W
subj_22	2	6.345	4.652	5.262	4.430	9.578	70.024	9.211	1.257	24.000	1	174	67.6	W
subj_22	2	6.345	4.652	5.262	4.430	8.862	72.762	7.056	1.494	24.000	1	174	67.6	W
subj_22	2	6.345	4.652	5.262	4.430	11.674	77.396	9.814	1.427	24.000	1	174	67.6	W
subj_22	2	6.345	4.652	5.262	4.430	8.742	69.143	6.999	1.466	24.000	1	174	67.6	W
subj_22	2	6.345	4.652	5.262	4.430	9.696	69.224	8.891	1.276	24.000	1	174	67.6	W
subj_22	2	6.345	4.652	5.262	4.430	10.749	70.277	10.072	1.327	24.000	1	174	67.6	W
subj_22	2	6.345	4.652	5.262	4.430	9.086	69.055	9.061	1.211	24.000	1	174	67.6	W
subj_22	2	6.345	4.652	5.262	4.430	9.855	73.163	11.956	1.052	24.000	1	174	67.6	W
subj_22	2	6.345	4.652	5.262	4.430	9.838	68.058	9.513	1.233	24.000	1	174	67.6	W
subj_22	2	6.345	4.652	5.262	4.430	9.137	68.908	8.977	1.212	24.000	1	174	67.6	W
subj_22	2	6.345	4.652	5.262	4.430	8.809	67.750	7.744	1.331	24.000	1	174	67.6	W
subj_22	2	6.345	4.652	5.262	4.430	8.250	66.848	9.711	1.014	24.000	1	174	67.6	W
subj_22	2	6.345	4.652	5.262	4.430	8.549	69.218	7.883	1.288	24.000	1	174	67.6	W
subj_22	2	6.345	4.652	5.262	4.430	8.226	70.989	7.700	1.277	24.000	1	174	67.6	W
subj_22	2	6.345	4.652	5.262	4.430	7.190	68.531	6.809	1.271	24.000	1	174	67.6	W
subj_22	2	6.345	4.652	5.262	4.430	7.440	66.179	6.018	1.468	24.000	1	174	67.6	W
subj_22	2	6.345	4.652	5.262	4.430	7.554	69.733	6.423	1.391	24.000	1	174	67.6	W
subj_22	2	6.345	4.652	5.262	4.430	9.018	71.276	8.292	1.285	24.000	1	174	67.6	W
subj_22	2	6.345	4.652	5.262	4.430	8.194	66.516	8.997	1.099	24.000	1	174	67.6	W
subj_22	2	6.345	4.652	5.262	4.430	8.036	63.920	7.625	1.224	24.000	1	174	67.6	W
subj_22	2	6.345	4.652	5.262	4.430	10.436	68.495	7.114	1.712	24.000	1	174	67.6	W
subj_22	2	6.345	4.652	5.262	4.430	10.357	69.139	6.784	1.959	24.000	1	174	67.6	W
subj_22	2	6.345	4.652	5.262	4.430	20.345	96.886	12.103	1.989	24.000	1	174	67.6	W
subj_22	2	6.345	4.652	5.262	4.430	26.082	106.783	13.350	2.482	24.000	1	174	67.6	W
subj_22	2	6.345	4.652	5.262	4.430	31.799	108.820	12.976	3.040	24.000	1	174	67.6	W
subj_22	2	6.345	4.652	5.262	4.430	28.405	105.435	10.143	3.304	24.000	1	174	67.6	W
subj_22	2	6.345	4.652	5.262	4.430	29.417	105.339	10.518	3.331	24.000	1	174	67.6	W
subj_22	2	6.345	4.652	5.262	4.430	29.886	106.722	10.767	3.326	24.000	1	174	67.6	W
subj_22	2	6.345	4.652	5.262	4.430	28.374	105.646	9.709	3.411	24.000	1	174	67.6	W
subj_22	2	6.345	4.652	5.262	4.430	28.647	106.096	13.041	2.917	24.000	1	174	67.6	W
subj_22	2	6.345	4.652	5.262	4.430	26.708	107.329	8.505	3.633	24.000	1	174	67.6	W
subj_22	2	6.345	4.652	5.262	4.430	25.985	108.819	7.967	3.786	24.000	1	174	67.6	W
subj_22	2	6.345	4.652	5.262	4.430	27.771	107.112	9.956	3.320	24.000	1	174	67.6	W
subj_22	2	6.345	4.652	5.262	4.430	31.066	99.980	9.973	3.667	24.000	1	174	67.6	W
subj_22	2	6.345	4.652	5.262	4.430	28.488	108.016	10.851	3.366	24.000	1	174	67.6	W
subj_22	2	6.345	4.652	5.262	4.430	32.492	109.936	13.245	2.961	24.000	1	174	67.6	W
subj_22	2	6.345	4.652	5.262	4.430	30.610	113.232	14.351	2.636	24.000	1	174	67.6	W
subj_22	2	6.345	4.652	5.262	4.430	30.694	114.866	15.595	2.503	24.000	1	174	67.6	W
subj_22	2	6.345	4.652	5.262	4.430	28.236	113.974	10.670	3.152	24.000	1	174	67.6	W
subj_22	2	6.345	4.652	5.262	4.430	34.589	114.023	17.899	2.368	24.000	1	174	67.6	W
subj_22	2	6.345	4.652	5.262	4.430	34.790	115.897	17.744	2.305	24.000	1	174	67.6	W
subj_22	2	6.345	4.652	5.262	4.430	33.270	115.173	18.656	2.103	24.000	1	174	67.6	W
subj_22	2	6.345	4.652	5.262	4.430	34.139	117.605	16.926	2.373	24.000	1	174	67.6	W
subj_22	2	6.345	4.652	5.262	4.430	34.990	115.766	19.359	2.200	24.000	1	174	67.6	W
subj_22	2	6.345	4.652	5.262	4.430	34.773	115.429	18.233	2.243	24.000	1	174	67.6	W
subj_22	2	6.345	4.652	5.262	4.430	38.292	118.353	20.005	2.223	24.000	1	174	67.6	W
subj_22	2	6.345	4.652	5.262	4.430	33.059	115.544	21.031	1.830	24.000	1	174	67.6	W
subj_22	2	6.345	4.652	5.262	4.430	34.752	118.328	20.313	2.028	24.000	1	174	67.6	W
subj_22	2	6.345	4.652	5.262	4.430	36.807	119.239	21.885	2.014	24.000	1	174	67.6	W
subj_22	2	6.345	4.652	5.262	4.430	33.787	120.869	20.411	1.971	24.000	1	174	67.6	W
subj_22	2	6.345	4.652	5.262	4.430	33.848	120.635	19.432	2.048	24.000	1	174	67.6	W
subj_22	2	6.345	4.652	5.262	4.430	34.114	124.958	23.653	1.692	24.000	1	174	67.6	W
subj_22	2	6.345	4.652	5.262	4.430	9.291	67.684	8.025	1.324	24.000	1	174	67.6	W
subj_22	2	6.345	4.652	5.262	4.430	9.014	66.001	7.170	1.351	24.000	1	174	67.6	W
subj_22	2	6.345	4.652	5.262	4.430	28.614	113.007	13.656	2.549	24.000	1	174	67.6	W
subj_22	2	6.345	4.652	5.262	4.430	49.627	144.222	16.232	3.540	24.000	1	174	67.6	W
subj_22	2	6.345	4.652	5.262	4.430	57.994	150.105	19.082	3.602	24.000	1	174	67.6	W
subj_22	2	6.345	4.652	5.262	4.430	62.724	151.915	19.390	3.790	24.000	1	174	67.6	W
subj_22	2	6.345	4.652	5.262	4.430	67.925	155.276	19.479	4.056	24.000	1	174	67.6	W
subj_22	2	6.345	4.652	5.262	4.430	75.032	159.928	26.319	3.395	24.000	1	174	67.6	W
subj_22	2	6.345	4.652	5.262	4.430	78.477	164.677	27.040	3.425	24.000	1	174	67.6	W
subj_22	2	6.345	4.652	5.262	4.430	79.359	165.317	28.119	3.323	24.000	1	174	67.6	W
subj_22	2	6.345	4.652	5.262	4.430	74.759	166.266	30.517	2.869	24.000	1	174	67.6	W
subj_22	2	6.345	4.652	5.262	4.430	76.217	167.879	27.691	3.265	24.000	1	174	67.6	W
subj_22	2	6.345	4.652	5.262	4.430	75.808	135.704	27.128	3.241	24.000	1	174	67.6	W
subj_22	2	6.345	4.652	5.262	4.430	84.949	172.259	26.604	3.768	24.000	1	174	67.6	W
subj_22	2	6.345	4.652	5.262	4.430	75.594	170.166	26.619	3.315	24.000	1	174	67.6	W
subj_22	2	6.345	4.652	5.262	4.430	76.790	166.608	26.835	3.375	24.000	1	174	67.6	W
subj_22	2	6.345	4.652	5.262	4.430	84.525	171.530	31.745	3.143	24.000	1	174	67.6	W
subj_22	2	6.345	4.652	5.262	4.430	83.508	171.224	29.493	3.305	24.000	1	174	67.6	W
subj_22	2	6.345	4.652	5.262	4.430	82.118	170.730	30.033	3.276	24.000	1	174	67.6	W
subj_22	2	6.345	4.652	5.262	4.430	79.609	173.543	29.494	3.167	24.000	1	174	67.6	W
subj_22	2	6.345	4.652	5.262	4.430	77.446	175.300	29.032	3.121	24.000	1	174	67.6	W
subj_22	2	6.345	4.652	5.262	4.430	82.165	174.277	30.271	3.243	24.000	1	174	67.6	W
subj_22	2	6.345	4.652	5.262	4.430	80.919	174.878	30.679	3.030	24.000	1	174	67.6	W
subj_22	2	6.345	4.652	5.262	4.430	83.574	179.200	32.974	2.991	24.000	1	174	67.6	W
subj_22	2	6.345	4.652	5.262	4.430	80.629	180.014	32.397	2.912	24.000	1	174	67.6	W
subj_22	2	6.345	4.652	5.262	4.430	90.355	149.954	32.568	3.256	24.000	1	174	67.6	W
subj_22	2	6.345	4.652	5.262	4.430	77.335	155.384	30.510	2.961	24.000	1	174	67.6	W
subj_22	2	6.345	4.652	5.262	4.430	78.170	175.929	30.056	3.040	24.000	1	174	67.6	W
subj_22	2	6.345	4.652	5.262	4.430	77.497	174.115	31.107	2.883	24.000	1	174	67.6	W
subj_22	2	6.345	4.652	5.262	4.430	9.164	69.161	16.549	0.639	24.000	1	174	67.6	W
subj_22	2	6.345	4.652	5.262	4.430	8.169	65.717	15.916	0.595	24.000	1	174	67.6	W
subj_22	2	6.345	4.652	5.262	4.430	7.161	69.035	8.739	0.989	24.000	1	174	67.6	W
subj_22	2	6.345	4.652	5.262	4.430	8.512	69.907	12.312	0.925	24.000	1	174	67.6	W
subj_22	2	6.345	4.652	5.262	4.430	9.056	73.466	12.750	0.861	24.000	1	174	67.6	W
subj_22	2	6.345	4.652	5.262	4.430	8.881	69.950	15.234	0.712	24.000	1	174	67.6	W
subj_22	2	6.345	4.652	5.262	4.430	6.991	69.075	11.934	0.702	24.000	1	174	67.6	W
subj_22	2	6.345	4.652	5.262	4.430	7.365	70.765	12.290	0.711	24.000	1	174	67.6	W
subj_22	2	6.345	4.652	5.262	4.430	7.826	71.851	13.644	0.666	24.000	1	174	67.6	W
subj_22	2	6.345	4.652	5.262	4.430	7.171	71.970	10.977	0.771	24.000	1	174	67.6	W
subj_22	2	6.345	4.652	5.262	4.430	6.961	69.052	12.066	0.675	24.000	1	174	67.6	W
subj_22	2	6.345	4.652	5.262	4.430	6.678	66.819	11.331	0.684	24.000	1	174	67.6	W
subj_22	2	6.345	4.652	5.262	4.430	7.328	67.990	13.160	0.644	24.000	1	174	67.6	W
subj_22	2	6.345	4.652	5.262	4.430	7.140	69.881	12.759	0.648	24.000	1	174	67.6	W
subj_22	2	6.345	4.652	5.262	4.430	7.660	71.254	13.357	0.665	24.000	1	174	67.6	W
subj_22	2	6.345	4.652	5.262	4.430	7.503	69.980	13.841	0.629	24.000	1	174	67.6	W
subj_22	2	6.345	4.652	5.262	4.430	8.187	71.428	15.655	0.605	24.000	1	174	67.6	W
subj_22	2	6.345	4.652	5.262	4.430	7.553	68.126	14.921	0.585	24.000	1	174	67.6	W
subj_22	2	6.345	4.652	5.262	4.430	7.257	68.049	14.918	0.563	24.000	1	174	67.6	W
subj_22	2	6.345	4.652	5.262	4.430	7.926	69.840	15.835	0.580	24.000	1	174	67.6	W
subj_22	2	6.345	4.652	5.262	4.430	8.102	72.878	15.064	0.622	24.000	1	174	67.6	W
subj_22	2	6.345	4.652	5.262	4.430	6.757	69.944	13.812	0.569	24.000	1	174	67.6	W
subj_22	2	6.345	4.652	5.262	4.430	8.146	71.336	16.584	0.579	24.000	1	174	67.6	W
subj_22	2	6.345	4.652	5.262	4.430	7.343	69.292	14.861	0.571	24.000	1	174	67.6	W
subj_22	2	6.345	4.652	5.262	4.430	7.849	71.118	15.437	0.589	24.000	1	174	67.6	W
subj_22	2	6.345	4.652	5.262	4.430	7.682	73.374	15.245	0.584	24.000	1	174	67.6	W
subj_22	2	6.345	4.652	5.262	4.430	7.620	71.302	15.201	0.579	24.000	1	174	67.6	W
subj_22	2	6.345	4.652	5.262	4.430	8.600	73.538	16.265	0.613	24.000	1	174	67.6	W
subj_22	2	6.345	4.652	5.262	4.430	7.145	73.165	14.161	0.583	24.000	1	174	67.6	W
subj_22	2	6.345	4.652	5.262	4.430	7.918	72.917	15.157	0.606	24.000	1	174	67.6	W
subj_22	2	6.345	4.652	5.262	4.430	7.697	70.593	15.665	0.568	24.000	1	174	67.6	W
subj_22	2	6.345	4.652	5.262	4.430	8.086	72.198	16.234	0.577	24.000	1	174	67.6	W
subj_22	2	6.345	4.652	5.262	4.430	9.134	76.220	10.355	1.051	24.000	1	174	67.6	W
subj_22	2	6.345	4.652	5.262	4.430	8.547	64.593	8.481	1.184	24.000	1	174	67.6	W
subj_22	2	6.345	4.652	5.262	4.430	15.727	93.108	12.848	1.539	24.000	1	174	67.6	W
subj_22	2	6.345	4.652	5.262	4.430	23.149	104.177	9.913	2.846	24.000	1	174	67.6	W
subj_22	2	6.345	4.652	5.262	4.430	24.499	103.957	12.102	2.452	24.000	1	174	67.6	W
subj_22	2	6.345	4.652	5.262	4.430	27.507	104.024	13.630	2.371	24.000	1	174	67.6	W
subj_22	2	6.345	4.652	5.262	4.430	27.645	105.001	18.168	1.772	24.000	1	174	67.6	W
subj_22	2	6.345	4.652	5.262	4.430	29.094	106.808	16.004	2.220	24.000	1	174	67.6	W
subj_22	2	6.345	4.652	5.262	4.430	28.693	107.216	19.164	1.760	24.000	1	174	67.6	W
subj_22	2	6.345	4.652	5.262	4.430	26.931	107.186	18.122	1.741	24.000	1	174	67.6	W
subj_22	2	6.345	4.652	5.262	4.430	28.852	108.233	20.695	1.616	24.000	1	174	67.6	W
subj_22	2	6.345	4.652	5.262	4.430	30.203	111.954	19.987	1.758	24.000	1	174	67.6	W
subj_22	2	6.345	4.652	5.262	4.430	31.042	109.427	21.715	1.663	24.000	1	174	67.6	W
subj_22	2	6.345	4.652	5.262	4.430	28.210	108.669	19.885	1.690	24.000	1	174	67.6	W
subj_22	2	6.345	4.652	5.262	4.430	30.299	111.721	20.321	1.760	24.000	1	174	67.6	W
subj_22	2	6.345	4.652	5.262	4.430	29.605	112.749	20.174	1.707	24.000	1	174	67.6	W
subj_22	2	6.345	4.652	5.262	4.430	31.061	111.881	20.131	1.787	24.000	1	174	67.6	W
subj_22	2	6.345	4.652	5.262	4.430	31.708	111.746	21.050	1.757	24.000	1	174	67.6	W
subj_22	2	6.345	4.652	5.262	4.430	29.248	112.644	20.182	1.681	24.000	1	174	67.6	W
subj_22	2	6.345	4.652	5.262	4.430	30.909	111.433	20.841	1.724	24.000	1	174	67.6	W
subj_22	2	6.345	4.652	5.262	4.430	32.477	115.185	20.472	1.908	24.000	1	174	67.6	W
subj_22	2	6.345	4.652	5.262	4.430	32.258	115.823	23.356	1.633	24.000	1	174	67.6	W
subj_22	2	6.345	4.652	5.262	4.430	34.994	118.259	23.690	1.714	24.000	1	174	67.6	W
subj_22	2	6.345	4.652	5.262	4.430	34.053	118.262	21.895	1.852	24.000	1	174	67.6	W
subj_22	2	6.345	4.652	5.262	4.430	35.153	120.943	24.226	1.687	24.000	1	174	67.6	W
subj_22	2	6.345	4.652	5.262	4.430	33.664	120.402	21.660	1.883	24.000	1	174	67.6	W
subj_22	2	6.345	4.652	5.262	4.430	34.108	118.577	23.180	1.726	24.000	1	174	67.6	W
subj_22	2	6.345	4.652	5.262	4.430	31.743	114.374	22.925	1.605	24.000	1	174	67.6	W
subj_22	2	6.345	4.652	5.262	4.430	35.532	115.574	21.541	2.008	24.000	1	174	67.6	W
subj_22	2	6.345	4.652	5.262	4.430	33.576	118.706	24.212	1.612	24.000	1	174	67.6	W
subj_22	2	6.345	4.652	5.262	4.430	34.374	120.627	22.795	1.819	24.000	1	174	67.6	W
subj_22	2	6.345	4.652	5.262	4.430	33.008	121.953	23.668	1.624	24.000	1	174	67.6	W
subj_22	2	6.345	4.652	5.262	4.430	13.477	75.755	12.203	1.262	24.000	1	174	67.6	W
subj_22	2	6.345	4.652	5.262	4.430	31.309	88.550	13.330	2.732	24.000	1	174	67.6	W
subj_22	2	6.345	4.652	5.262	4.430	48.037	81.061	19.503	2.860	24.000	1	174	67.6	W
subj_22	2	6.345	4.652	5.262	4.430	50.106	89.696	20.883	2.801	24.000	1	174	67.6	W
subj_22	2	6.345	4.652	5.262	4.430	53.027	85.243	23.179	2.663	24.000	1	174	67.6	W
subj_22	2	6.345	4.652	5.262	4.430	57.277	129.107	26.821	2.494	24.000	1	174	67.6	W
subj_22	2	6.345	4.652	5.262	4.430	58.601	117.421	28.210	2.424	24.000	1	174	67.6	W
subj_22	2	6.345	4.652	5.262	4.430	61.652	145.211	32.033	2.404	24.000	1	174	67.6	W
subj_22	2	6.345	4.652	5.262	4.430	56.992	145.560	27.536	2.404	24.000	1	174	67.6	W
subj_22	2	6.345	4.652	5.262	4.430	65.168	148.281	34.838	2.209	24.000	1	174	67.6	W
subj_22	2	6.345	4.652	5.262	4.430	62.602	155.026	33.917	2.141	24.000	1	174	67.6	W
subj_22	2	6.345	4.652	5.262	4.430	64.201	154.219	32.029	2.374	24.000	1	174	67.6	W
subj_22	2	6.345	4.652	5.262	4.430	70.075	152.484	39.491	2.155	24.000	1	174	67.6	W
subj_22	2	6.345	4.652	5.262	4.430	68.520	125.604	37.286	2.170	24.000	1	174	67.6	W
subj_22	2	6.345	4.652	5.262	4.430	62.348	165.011	33.653	2.173	24.000	1	174	67.6	W
subj_22	2	6.345	4.652	5.262	4.430	63.374	167.170	31.871	2.352	24.000	1	174	67.6	W
subj_22	2	6.345	4.652	5.262	4.430	67.852	165.437	39.125	2.043	24.000	1	174	67.6	W
subj_22	2	6.345	4.652	5.262	4.430	74.485	149.886	45.831	1.933	24.000	1	174	67.6	W
subj_22	2	6.345	4.652	5.262	4.430	65.242	162.510	36.673	2.078	24.000	1	174	67.6	W
subj_22	2	6.345	4.652	5.262	4.430	65.312	169.999	33.497	2.291	24.000	1	174	67.6	W
subj_22	2	6.345	4.652	5.262	4.430	71.489	152.611	40.087	2.140	24.000	1	174	67.6	W
subj_22	2	6.345	4.652	5.262	4.430	66.808	98.274	38.180	2.036	24.000	1	174	67.6	W
subj_22	2	6.345	4.652	5.262	4.430	71.511	156.980	42.192	2.008	24.000	1	174	67.6	W
subj_22	2	6.345	4.652	5.262	4.430	71.064	178.353	39.890	2.098	24.000	1	174	67.6	W
subj_23	2	5.488	4.325	5.585	4.741	10.799	80.951	18.106	0.699	19.000	1	180	75.8	W
subj_23	2	5.488	4.325	5.585	4.741	10.120	82.310	18.938	0.629	19.000	1	180	75.8	W
subj_23	2	5.488	4.325	5.585	4.741	9.677	82.017	17.023	0.659	19.000	1	180	75.8	W
subj_23	2	5.488	4.325	5.585	4.741	10.347	85.552	17.292	0.693	19.000	1	180	75.8	W
subj_23	2	5.488	4.325	5.585	4.741	9.901	83.209	16.481	0.672	19.000	1	180	75.8	W
subj_23	2	5.488	4.325	5.585	4.741	9.375	77.175	17.091	0.637	19.000	1	180	75.8	W
subj_23	2	5.488	4.325	5.585	4.741	8.996	78.037	17.354	0.601	19.000	1	180	75.8	W
subj_23	2	5.488	4.325	5.585	4.741	9.205	79.101	16.874	0.632	19.000	1	180	75.8	W
subj_23	2	5.488	4.325	5.585	4.741	11.766	90.021	14.138	1.123	19.000	1	180	75.8	W
subj_23	2	5.488	4.325	5.585	4.741	8.407	88.165	15.835	0.618	19.000	1	180	75.8	W
subj_23	2	5.488	4.325	5.585	4.741	9.484	89.962	15.723	0.714	19.000	1	180	75.8	W
subj_23	2	5.488	4.325	5.585	4.741	10.859	86.697	11.904	1.149	19.000	1	180	75.8	W
subj_23	2	5.488	4.325	5.585	4.741	8.387	83.811	14.841	0.654	19.000	1	180	75.8	W
subj_23	2	5.488	4.325	5.585	4.741	8.472	82.228	15.802	0.621	19.000	1	180	75.8	W
subj_23	2	5.488	4.325	5.585	4.741	10.704	81.494	16.183	0.770	19.000	1	180	75.8	W
subj_23	2	5.488	4.325	5.585	4.741	8.849	76.456	16.612	0.618	19.000	1	180	75.8	W
subj_23	2	5.488	4.325	5.585	4.741	8.190	78.533	14.682	0.648	19.000	1	180	75.8	W
subj_23	2	5.488	4.325	5.585	4.741	8.786	80.414	16.083	0.634	19.000	1	180	75.8	W
subj_23	2	5.488	4.325	5.585	4.741	8.820	78.560	16.525	0.618	19.000	1	180	75.8	W
subj_23	2	5.488	4.325	5.585	4.741	8.129	81.563	15.303	0.616	19.000	1	180	75.8	W
subj_23	2	5.488	4.325	5.585	4.741	11.580	82.401	14.878	1.030	19.000	1	180	75.8	W
subj_23	2	5.488	4.325	5.585	4.741	9.635	88.031	15.064	0.772	19.000	1	180	75.8	W
subj_23	2	5.488	4.325	5.585	4.741	11.323	84.327	15.354	0.919	19.000	1	180	75.8	W
subj_23	2	5.488	4.325	5.585	4.741	9.315	85.340	17.427	0.618	19.000	1	180	75.8	W
subj_23	2	5.488	4.325	5.585	4.741	9.246	84.004	16.240	0.660	19.000	1	180	75.8	W
subj_23	2	5.488	4.325	5.585	4.741	9.465	83.902	17.072	0.640	19.000	1	180	75.8	W
subj_23	2	5.488	4.325	5.585	4.741	10.829	83.088	13.189	1.110	19.000	1	180	75.8	W
subj_23	2	5.488	4.325	5.585	4.741	9.003	79.844	15.644	0.670	19.000	1	180	75.8	W
subj_23	2	5.488	4.325	5.585	4.741	9.216	82.407	15.514	0.692	19.000	1	180	75.8	W
subj_23	2	5.488	4.325	5.585	4.741	9.296	85.968	16.413	0.656	19.000	1	180	75.8	W
subj_23	2	5.488	4.325	5.585	4.741	12.498	85.624	13.836	1.185	19.000	1	180	75.8	W
subj_23	2	5.488	4.325	5.585	4.741	8.082	92.777	15.221	0.615	19.000	1	180	75.8	W
subj_23	2	5.488	4.325	5.585	4.741	8.399	92.374	11.404	0.784	19.000	1	180	75.8	W
subj_23	2	5.488	4.325	5.585	4.741	19.860	92.601	19.024	1.310	19.000	1	180	75.8	W
subj_23	2	5.488	4.325	5.585	4.741	23.242	95.579	24.138	1.143	19.000	1	180	75.8	W
subj_23	2	5.488	4.325	5.585	4.741	31.819	105.750	24.460	1.515	19.000	1	180	75.8	W
subj_23	2	5.488	4.325	5.585	4.741	34.892	110.403	24.897	1.716	19.000	1	180	75.8	W
subj_23	2	5.488	4.325	5.585	4.741	36.904	114.869	25.081	1.745	19.000	1	180	75.8	W
subj_23	2	5.488	4.325	5.585	4.741	37.329	112.287	24.584	1.810	19.000	1	180	75.8	W
subj_23	2	5.488	4.325	5.585	4.741	34.955	111.746	23.974	1.692	19.000	1	180	75.8	W
subj_23	2	5.488	4.325	5.585	4.741	41.444	112.279	23.058	2.123	19.000	1	180	75.8	W
subj_23	2	5.488	4.325	5.585	4.741	37.722	113.172	26.798	1.656	19.000	1	180	75.8	W
subj_23	2	5.488	4.325	5.585	4.741	36.655	109.382	25.002	1.707	19.000	1	180	75.8	W
subj_23	2	5.488	4.325	5.585	4.741	34.673	108.295	23.461	1.707	19.000	1	180	75.8	W
subj_23	2	5.488	4.325	5.585	4.741	36.300	118.878	22.732	1.874	19.000	1	180	75.8	W
subj_23	2	5.488	4.325	5.585	4.741	38.246	114.774	25.068	1.774	19.000	1	180	75.8	W
subj_23	2	5.488	4.325	5.585	4.741	38.670	110.730	24.873	1.823	19.000	1	180	75.8	W
subj_23	2	5.488	4.325	5.585	4.741	41.001	109.304	25.903	1.903	19.000	1	180	75.8	W
subj_23	2	5.488	4.325	5.585	4.741	35.899	110.599	25.639	1.623	19.000	1	180	75.8	W
subj_23	2	5.488	4.325	5.585	4.741	37.916	92.758	22.806	1.978	19.000	1	180	75.8	W
subj_23	2	5.488	4.325	5.585	4.741	38.272	114.018	24.565	1.823	19.000	1	180	75.8	W
subj_23	2	5.488	4.325	5.585	4.741	37.185	117.932	25.483	1.690	19.000	1	180	75.8	W
subj_23	2	5.488	4.325	5.585	4.741	40.093	113.892	26.654	1.784	19.000	1	180	75.8	W
subj_23	2	5.488	4.325	5.585	4.741	36.186	112.064	24.835	1.705	19.000	1	180	75.8	W
subj_23	2	5.488	4.325	5.585	4.741	37.044	117.447	26.092	1.654	19.000	1	180	75.8	W
subj_23	2	5.488	4.325	5.585	4.741	39.210	118.488	24.505	1.901	19.000	1	180	75.8	W
subj_23	2	5.488	4.325	5.585	4.741	39.185	110.251	26.258	1.738	19.000	1	180	75.8	W
subj_23	2	5.488	4.325	5.585	4.741	9.371	71.700	14.399	0.754	19.000	1	180	75.8	W
subj_23	2	5.488	4.325	5.585	4.741	9.491	72.129	14.577	0.755	19.000	1	180	75.8	W
subj_23	2	5.488	4.325	5.585	4.741	8.711	70.697	15.038	0.672	19.000	1	180	75.8	W
subj_23	2	5.488	4.325	5.585	4.741	9.610	75.738	14.717	0.759	19.000	1	180	75.8	W
subj_23	2	5.488	4.325	5.585	4.741	8.964	72.268	15.248	0.682	19.000	1	180	75.8	W
subj_23	2	5.488	4.325	5.585	4.741	11.679	72.404	14.967	0.992	19.000	1	180	75.8	W
subj_23	2	5.488	4.325	5.585	4.741	8.085	74.908	14.399	0.652	19.000	1	180	75.8	W
subj_23	2	5.488	4.325	5.585	4.741	8.864	73.114	14.989	0.677	19.000	1	180	75.8	W
subj_23	2	5.488	4.325	5.585	4.741	8.912	75.317	14.964	0.693	19.000	1	180	75.8	W
subj_23	2	5.488	4.325	5.585	4.741	12.385	75.424	14.326	1.058	19.000	1	180	75.8	W
subj_23	2	5.488	4.325	5.585	4.741	7.736	72.963	13.529	0.672	19.000	1	180	75.8	W
subj_23	2	5.488	4.325	5.585	4.741	12.663	76.534	12.738	1.241	19.000	1	180	75.8	W
subj_23	2	5.488	4.325	5.585	4.741	10.835	76.960	13.537	0.910	19.000	1	180	75.8	W
subj_23	2	5.488	4.325	5.585	4.741	9.235	73.078	14.944	0.712	19.000	1	180	75.8	W
subj_23	2	5.488	4.325	5.585	4.741	12.334	80.565	16.354	0.973	19.000	1	180	75.8	W
subj_23	2	5.488	4.325	5.585	4.741	11.599	76.793	11.221	1.209	19.000	1	180	75.8	W
subj_23	2	5.488	4.325	5.585	4.741	10.681	75.727	14.645	0.869	19.000	1	180	75.8	W
subj_23	2	5.488	4.325	5.585	4.741	17.631	77.833	14.412	1.423	19.000	1	180	75.8	W
subj_23	2	5.488	4.325	5.585	4.741	7.716	73.794	14.810	0.600	19.000	1	180	75.8	W
subj_23	2	5.488	4.325	5.585	4.741	11.899	76.014	13.724	1.057	19.000	1	180	75.8	W
subj_23	2	5.488	4.325	5.585	4.741	9.381	76.418	14.727	0.774	19.000	1	180	75.8	W
subj_23	2	5.488	4.325	5.585	4.741	13.370	77.985	16.505	0.978	19.000	1	180	75.8	W
subj_23	2	5.488	4.325	5.585	4.741	12.934	75.638	12.430	1.218	19.000	1	180	75.8	W
subj_23	2	5.488	4.325	5.585	4.741	9.196	75.176	11.171	1.107	19.000	1	180	75.8	W
subj_23	2	5.488	4.325	5.585	4.741	9.644	71.228	11.231	0.991	19.000	1	180	75.8	W
subj_23	2	5.488	4.325	5.585	4.741	8.391	73.390	15.261	0.639	19.000	1	180	75.8	W
subj_23	2	5.488	4.325	5.585	4.741	9.816	71.209	19.405	0.591	19.000	1	180	75.8	W
subj_23	2	5.488	4.325	5.585	4.741	13.544	79.582	19.598	0.840	19.000	1	180	75.8	W
subj_23	2	5.488	4.325	5.585	4.741	8.384	70.807	16.344	0.602	19.000	1	180	75.8	W
subj_23	2	5.488	4.325	5.585	4.741	9.640	73.135	20.065	0.560	19.000	1	180	75.8	W
subj_23	2	5.488	4.325	5.585	4.741	8.734	70.642	17.462	0.581	19.000	1	180	75.8	W
subj_23	2	5.488	4.325	5.585	4.741	8.515	74.163	19.428	0.508	19.000	1	180	75.8	W
subj_23	2	5.488	4.325	5.585	4.741	15.265	102.272	18.505	0.970	19.000	1	180	75.8	W
subj_23	2	5.488	4.325	5.585	4.741	12.085	96.787	15.624	0.896	19.000	1	180	75.8	W
subj_23	2	5.488	4.325	5.585	4.741	22.477	106.551	17.190	1.524	19.000	1	180	75.8	W
subj_23	2	5.488	4.325	5.585	4.741	29.480	120.985	21.917	1.560	19.000	1	180	75.8	W
subj_23	2	5.488	4.325	5.585	4.741	35.058	122.580	21.797	1.931	19.000	1	180	75.8	W
subj_23	2	5.488	4.325	5.585	4.741	36.418	121.351	22.545	1.881	19.000	1	180	75.8	W
subj_23	2	5.488	4.325	5.585	4.741	37.690	115.249	22.588	1.933	19.000	1	180	75.8	W
subj_23	2	5.488	4.325	5.585	4.741	38.909	86.444	22.728	1.986	19.000	1	180	75.8	W
subj_23	2	5.488	4.325	5.585	4.741	40.978	117.437	24.808	1.952	19.000	1	180	75.8	W
subj_23	2	5.488	4.325	5.585	4.741	37.830	127.164	22.986	1.910	19.000	1	180	75.8	W
subj_23	2	5.488	4.325	5.585	4.741	38.518	108.589	23.035	1.939	19.000	1	180	75.8	W
subj_23	2	5.488	4.325	5.585	4.741	40.916	101.868	25.195	1.966	19.000	1	180	75.8	W
subj_23	2	5.488	4.325	5.585	4.741	38.440	99.425	22.178	2.015	19.000	1	180	75.8	W
subj_23	2	5.488	4.325	5.585	4.741	39.759	123.501	23.045	2.018	19.000	1	180	75.8	W
subj_23	2	5.488	4.325	5.585	4.741	38.246	98.602	23.071	1.920	19.000	1	180	75.8	W
subj_23	2	5.488	4.325	5.585	4.741	40.185	128.580	23.470	2.003	19.000	1	180	75.8	W
subj_23	2	5.488	4.325	5.585	4.741	44.545	111.413	24.336	2.129	19.000	1	180	75.8	W
subj_23	2	5.488	4.325	5.585	4.741	38.265	98.606	22.384	1.981	19.000	1	180	75.8	W
subj_23	2	5.488	4.325	5.585	4.741	39.050	130.868	23.857	1.897	19.000	1	180	75.8	W
subj_23	2	5.488	4.325	5.585	4.741	41.041	125.147	24.329	2.004	19.000	1	180	75.8	W
subj_23	2	5.488	4.325	5.585	4.741	42.010	121.814	25.524	1.932	19.000	1	180	75.8	W
subj_23	2	5.488	4.325	5.585	4.741	39.356	117.845	22.851	2.015	19.000	1	180	75.8	W
subj_23	2	5.488	4.325	5.585	4.741	40.921	130.426	25.009	1.900	19.000	1	180	75.8	W
subj_23	2	5.488	4.325	5.585	4.741	40.869	109.677	24.725	1.919	19.000	1	180	75.8	W
subj_23	2	5.488	4.325	5.585	4.741	40.617	128.869	24.455	1.941	19.000	1	180	75.8	W
subj_23	2	5.488	4.325	5.585	4.741	40.075	131.098	24.278	1.914	19.000	1	180	75.8	W
subj_23	2	5.488	4.325	5.585	4.741	42.744	133.044	25.746	1.926	19.000	1	180	75.8	W
subj_23	2	5.488	4.325	5.585	4.741	41.037	132.673	24.479	1.972	19.000	1	180	75.8	W
subj_23	2	5.488	4.325	5.585	4.741	39.166	98.954	24.211	1.874	19.000	1	180	75.8	W
subj_23	2	5.488	4.325	5.585	4.741	41.248	126.262	24.692	1.938	19.000	1	180	75.8	W
subj_23	2	5.488	4.325	5.585	4.741	40.462	133.304	24.887	1.888	19.000	1	180	75.8	W
subj_23	2	5.488	4.325	5.585	4.741	39.330	132.920	24.537	1.867	19.000	1	180	75.8	W
subj_24	2	5.717	4.727	5.585	4.741	11.056	71.978	16.675	0.794	19.000	1	180	80.9	W
subj_24	2	5.717	4.727	5.585	4.741	11.838	71.140	21.254	0.650	19.000	1	180	80.9	W
subj_24	2	5.717	4.727	5.585	4.741	11.205	72.079	21.885	0.596	19.000	1	180	80.9	W
subj_24	2	5.717	4.727	5.585	4.741	11.427	71.982	22.046	0.601	19.000	1	180	80.9	W
subj_24	2	5.717	4.727	5.585	4.741	11.665	75.181	20.397	0.664	19.000	1	180	80.9	W
subj_24	2	5.717	4.727	5.585	4.741	11.567	73.040	21.766	0.616	19.000	1	180	80.9	W
subj_24	2	5.717	4.727	5.585	4.741	10.969	74.326	17.976	0.741	19.000	1	180	80.9	W
subj_24	2	5.717	4.727	5.585	4.741	9.635	73.471	20.137	0.553	19.000	1	180	80.9	W
subj_24	2	5.717	4.727	5.585	4.741	12.655	78.908	16.472	0.911	19.000	1	180	80.9	W
subj_24	2	5.717	4.727	5.585	4.741	11.219	77.329	19.927	0.655	19.000	1	180	80.9	W
subj_24	2	5.717	4.727	5.585	4.741	9.597	72.157	20.326	0.548	19.000	1	180	80.9	W
subj_24	2	5.717	4.727	5.585	4.741	11.268	71.588	22.724	0.576	19.000	1	180	80.9	W
subj_24	2	5.717	4.727	5.585	4.741	10.352	69.876	22.464	0.535	19.000	1	180	80.9	W
subj_24	2	5.717	4.727	5.585	4.741	14.306	74.288	19.328	0.949	19.000	1	180	80.9	W
subj_24	2	5.717	4.727	5.585	4.741	9.405	68.285	19.783	0.550	19.000	1	180	80.9	W
subj_24	2	5.717	4.727	5.585	4.741	10.362	70.757	21.022	0.570	19.000	1	180	80.9	W
subj_24	2	5.717	4.727	5.585	4.741	11.042	74.711	20.991	0.613	19.000	1	180	80.9	W
subj_24	2	5.717	4.727	5.585	4.741	10.811	71.487	21.812	0.579	19.000	1	180	80.9	W
subj_24	2	5.717	4.727	5.585	4.741	10.409	71.461	21.150	0.573	19.000	1	180	80.9	W
subj_24	2	5.717	4.727	5.585	4.741	10.696	69.475	21.456	0.581	19.000	1	180	80.9	W
subj_24	2	5.717	4.727	5.585	4.741	10.595	72.310	21.228	0.582	19.000	1	180	80.9	W
subj_24	2	5.717	4.727	5.585	4.741	11.037	77.748	17.524	0.837	19.000	1	180	80.9	W
subj_24	2	5.717	4.727	5.585	4.741	11.291	68.196	21.030	0.619	19.000	1	180	80.9	W
subj_24	2	5.717	4.727	5.585	4.741	11.002	69.125	20.263	0.628	19.000	1	180	80.9	W
subj_24	2	5.717	4.727	5.585	4.741	12.864	75.726	15.570	1.059	19.000	1	180	80.9	W
subj_24	2	5.717	4.727	5.585	4.741	4.331	68.421	9.738	0.562	19.000	1	180	80.9	W
subj_24	2	5.717	4.727	5.585	4.741	11.084	74.308	19.080	0.670	19.000	1	180	80.9	W
subj_24	2	5.717	4.727	5.585	4.741	9.992	72.523	19.811	0.616	19.000	1	180	80.9	W
subj_24	2	5.717	4.727	5.585	4.741	8.373	71.181	17.518	0.542	19.000	1	180	80.9	W
subj_24	2	5.717	4.727	5.585	4.741	9.221	72.721	19.854	0.530	19.000	1	180	80.9	W
subj_24	2	5.717	4.727	5.585	4.741	10.612	70.950	11.722	1.221	19.000	1	180	80.9	W
subj_24	2	5.717	4.727	5.585	4.741	7.817	77.408	17.247	0.529	19.000	1	180	80.9	W
subj_24	2	5.717	4.727	5.585	4.741	17.408	84.928	15.340	1.345	19.000	1	180	80.9	W
subj_24	2	5.717	4.727	5.585	4.741	19.560	85.738	20.067	1.128	19.000	1	180	80.9	W
subj_24	2	5.717	4.727	5.585	4.741	29.826	102.511	26.082	1.323	19.000	1	180	80.9	W
subj_24	2	5.717	4.727	5.585	4.741	40.737	116.124	26.593	1.832	19.000	1	180	80.9	W
subj_24	2	5.717	4.727	5.585	4.741	43.467	118.607	28.007	1.860	19.000	1	180	80.9	W
subj_24	2	5.717	4.727	5.585	4.741	38.633	118.519	27.485	1.664	19.000	1	180	80.9	W
subj_24	2	5.717	4.727	5.585	4.741	42.580	117.003	29.281	1.730	19.000	1	180	80.9	W
subj_24	2	5.717	4.727	5.585	4.741	44.727	119.279	27.226	1.947	19.000	1	180	80.9	W
subj_24	2	5.717	4.727	5.585	4.741	44.527	118.506	29.311	1.816	19.000	1	180	80.9	W
subj_24	2	5.717	4.727	5.585	4.741	48.653	120.157	30.942	1.871	19.000	1	180	80.9	W
subj_24	2	5.717	4.727	5.585	4.741	47.181	118.327	32.413	1.716	19.000	1	180	80.9	W
subj_24	2	5.717	4.727	5.585	4.741	45.014	114.743	30.296	1.796	19.000	1	180	80.9	W
subj_24	2	5.717	4.727	5.585	4.741	44.641	119.673	28.531	1.819	19.000	1	180	80.9	W
subj_24	2	5.717	4.727	5.585	4.741	45.323	119.612	32.041	1.640	19.000	1	180	80.9	W
subj_24	2	5.717	4.727	5.585	4.741	45.631	120.652	30.597	1.728	19.000	1	180	80.9	W
subj_24	2	5.717	4.727	5.585	4.741	46.696	119.365	30.925	1.757	19.000	1	180	80.9	W
subj_24	2	5.717	4.727	5.585	4.741	47.694	123.305	29.366	1.960	19.000	1	180	80.9	W
subj_24	2	5.717	4.727	5.585	4.741	49.165	118.010	31.060	1.891	19.000	1	180	80.9	W
subj_24	2	5.717	4.727	5.585	4.741	43.582	121.973	30.892	1.636	19.000	1	180	80.9	W
subj_24	2	5.717	4.727	5.585	4.741	44.886	119.944	32.364	1.617	19.000	1	180	80.9	W
subj_24	2	5.717	4.727	5.585	4.741	46.918	118.526	30.885	1.793	19.000	1	180	80.9	W
subj_24	2	5.717	4.727	5.585	4.741	47.030	120.415	31.826	1.772	19.000	1	180	80.9	W
subj_24	2	5.717	4.727	5.585	4.741	48.633	120.586	33.224	1.754	19.000	1	180	80.9	W
subj_24	2	5.717	4.727	5.585	4.741	45.083	117.488	36.810	1.543	19.000	1	180	80.9	W
subj_24	2	5.717	4.727	5.585	4.741	47.921	117.508	30.676	1.862	19.000	1	180	80.9	W
subj_24	2	5.717	4.727	5.585	4.741	47.983	115.619	31.951	1.762	19.000	1	180	80.9	W
subj_24	2	5.717	4.727	5.585	4.741	45.287	119.106	31.579	1.692	19.000	1	180	80.9	W
subj_24	2	5.717	4.727	5.585	4.741	45.999	121.525	32.063	1.697	19.000	1	180	80.9	W
subj_24	2	5.717	4.727	5.585	4.741	48.255	122.856	35.218	1.592	19.000	1	180	80.9	W
subj_24	2	5.717	4.727	5.585	4.741	49.008	123.212	35.669	1.593	19.000	1	180	80.9	W
subj_24	2	5.717	4.727	5.585	4.741	51.212	123.007	36.599	1.641	19.000	1	180	80.9	W
subj_24	2	5.717	4.727	5.585	4.741	51.249	127.379	36.340	1.636	19.000	1	180	80.9	W
subj_24	2	5.717	4.727	5.585	4.741	21.726	80.537	24.180	1.057	19.000	1	180	80.9	W
subj_24	2	5.717	4.727	5.585	4.741	20.421	78.171	23.264	1.009	19.000	1	180	80.9	W
subj_24	2	5.717	4.727	5.585	4.741	39.306	109.176	31.131	1.510	19.000	1	180	80.9	W
subj_24	2	5.717	4.727	5.585	4.741	63.216	134.583	36.656	2.020	19.000	1	180	80.9	W
subj_24	2	5.717	4.727	5.585	4.741	74.489	141.321	39.244	2.212	19.000	1	180	80.9	W
subj_24	2	5.717	4.727	5.585	4.741	75.016	144.423	38.742	2.255	19.000	1	180	80.9	W
subj_24	2	5.717	4.727	5.585	4.741	76.329	143.855	40.027	2.222	19.000	1	180	80.9	W
subj_24	2	5.717	4.727	5.585	4.741	84.899	148.174	44.688	2.211	19.000	1	180	80.9	W
subj_24	2	5.717	4.727	5.585	4.741	87.376	151.679	43.895	2.313	19.000	1	180	80.9	W
subj_24	2	5.717	4.727	5.585	4.741	86.762	150.701	46.812	2.238	19.000	1	180	80.9	W
subj_24	2	5.717	4.727	5.585	4.741	87.517	153.718	44.049	2.305	19.000	1	180	80.9	W
subj_24	2	5.717	4.727	5.585	4.741	90.747	153.590	46.054	2.286	19.000	1	180	80.9	W
subj_24	2	5.717	4.727	5.585	4.741	89.247	156.855	45.867	2.257	19.000	1	180	80.9	W
subj_24	2	5.717	4.727	5.585	4.741	92.104	158.566	47.339	2.277	19.000	1	180	80.9	W
subj_24	2	5.717	4.727	5.585	4.741	96.162	158.476	50.137	2.235	19.000	1	180	80.9	W
subj_24	2	5.717	4.727	5.585	4.741	96.199	161.233	49.209	2.271	19.000	1	180	80.9	W
subj_24	2	5.717	4.727	5.585	4.741	95.645	159.646	50.806	2.194	19.000	1	180	80.9	W
subj_24	2	5.717	4.727	5.585	4.741	99.861	160.576	51.170	2.266	19.000	1	180	80.9	W
subj_24	2	5.717	4.727	5.585	4.741	96.003	162.178	49.574	2.253	19.000	1	180	80.9	W
subj_24	2	5.717	4.727	5.585	4.741	92.772	158.783	47.988	2.237	19.000	1	180	80.9	W
subj_24	2	5.717	4.727	5.585	4.741	108.245	162.015	50.960	2.510	19.000	1	180	80.9	W
subj_24	2	5.717	4.727	5.585	4.741	100.304	162.541	45.215	2.577	19.000	1	180	80.9	W
subj_24	2	5.717	4.727	5.585	4.741	103.156	161.678	46.345	2.577	19.000	1	180	80.9	W
subj_24	2	5.717	4.727	5.585	4.741	103.559	161.127	47.410	2.527	19.000	1	180	80.9	W
subj_24	2	5.717	4.727	5.585	4.741	105.236	163.457	48.929	2.502	19.000	1	180	80.9	W
subj_24	2	5.717	4.727	5.585	4.741	110.365	162.339	53.158	2.481	19.000	1	180	80.9	W
subj_24	2	5.717	4.727	5.585	4.741	111.106	167.216	49.822	2.588	19.000	1	180	80.9	W
subj_24	2	5.717	4.727	5.585	4.741	109.513	164.893	52.168	2.433	19.000	1	180	80.9	W
subj_24	2	5.717	4.727	5.585	4.741	101.765	166.243	48.746	2.448	19.000	1	180	80.9	W
subj_24	2	5.717	4.727	5.585	4.741	101.642	166.987	51.895	2.288	19.000	1	180	80.9	W
subj_24	2	5.717	4.727	5.585	4.741	100.514	167.683	53.221	2.194	19.000	1	180	80.9	W
subj_24	2	5.717	4.727	5.585	4.741	110.485	169.775	56.540	2.293	19.000	1	180	80.9	W
subj_24	2	5.717	4.727	5.585	4.741	15.463	71.679	26.760	0.666	19.000	1	180	80.9	W
subj_24	2	5.717	4.727	5.585	4.741	13.809	71.102	25.188	0.635	19.000	1	180	80.9	W
subj_24	2	5.717	4.727	5.585	4.741	11.961	68.946	23.354	0.592	19.000	1	180	80.9	W
subj_24	2	5.717	4.727	5.585	4.741	14.227	73.984	24.435	0.675	19.000	1	180	80.9	W
subj_24	2	5.717	4.727	5.585	4.741	12.526	72.879	23.077	0.628	19.000	1	180	80.9	W
subj_24	2	5.717	4.727	5.585	4.741	12.434	73.485	23.785	0.604	19.000	1	180	80.9	W
subj_24	2	5.717	4.727	5.585	4.741	12.069	71.729	23.082	0.607	19.000	1	180	80.9	W
subj_24	2	5.717	4.727	5.585	4.741	11.405	71.718	21.714	0.608	19.000	1	180	80.9	W
subj_24	2	5.717	4.727	5.585	4.741	12.439	73.030	22.629	0.646	19.000	1	180	80.9	W
subj_24	2	5.717	4.727	5.585	4.741	11.331	75.654	21.873	0.600	19.000	1	180	80.9	W
subj_24	2	5.717	4.727	5.585	4.741	14.289	78.235	22.619	0.757	19.000	1	180	80.9	W
subj_24	2	5.717	4.727	5.585	4.741	10.953	72.492	12.118	1.032	19.000	1	180	80.9	W
subj_24	2	5.717	4.727	5.585	4.741	12.548	74.045	21.207	0.687	19.000	1	180	80.9	W
subj_24	2	5.717	4.727	5.585	4.741	14.236	71.224	24.824	0.665	19.000	1	180	80.9	W
subj_24	2	5.717	4.727	5.585	4.741	10.619	68.594	21.425	0.575	19.000	1	180	80.9	W
subj_24	2	5.717	4.727	5.585	4.741	11.606	72.319	22.709	0.588	19.000	1	180	80.9	W
subj_24	2	5.717	4.727	5.585	4.741	12.646	77.059	23.403	0.624	19.000	1	180	80.9	W
subj_24	2	5.717	4.727	5.585	4.741	12.389	73.220	23.426	0.612	19.000	1	180	80.9	W
subj_24	2	5.717	4.727	5.585	4.741	11.261	74.166	22.992	0.567	19.000	1	180	80.9	W
subj_24	2	5.717	4.727	5.585	4.741	11.565	73.397	23.707	0.565	19.000	1	180	80.9	W
subj_24	2	5.717	4.727	5.585	4.741	10.966	71.670	20.469	0.618	19.000	1	180	80.9	W
subj_24	2	5.717	4.727	5.585	4.741	11.244	74.335	22.589	0.577	19.000	1	180	80.9	W
subj_24	2	5.717	4.727	5.585	4.741	11.882	73.494	23.286	0.591	19.000	1	180	80.9	W
subj_24	2	5.717	4.727	5.585	4.741	11.045	73.553	21.976	0.587	19.000	1	180	80.9	W
subj_24	2	5.717	4.727	5.585	4.741	12.233	75.635	20.670	0.709	19.000	1	180	80.9	W
subj_24	2	5.717	4.727	5.585	4.741	11.521	67.846	22.223	0.603	19.000	1	180	80.9	W
subj_24	2	5.717	4.727	5.585	4.741	11.924	72.963	22.900	0.603	19.000	1	180	80.9	W
subj_24	2	5.717	4.727	5.585	4.741	11.222	74.379	22.318	0.598	19.000	1	180	80.9	W
subj_24	2	5.717	4.727	5.585	4.741	11.289	76.737	18.967	0.703	19.000	1	180	80.9	W
subj_24	2	5.717	4.727	5.585	4.741	12.179	78.112	21.699	0.650	19.000	1	180	80.9	W
subj_24	2	5.717	4.727	5.585	4.741	11.569	74.265	22.304	0.602	19.000	1	180	80.9	W
subj_24	2	5.717	4.727	5.585	4.741	12.800	76.335	18.168	0.963	19.000	1	180	80.9	W
subj_24	2	5.717	4.727	5.585	4.741	14.320	78.041	20.039	0.822	19.000	1	180	80.9	W
subj_24	2	5.717	4.727	5.585	4.741	15.065	79.868	21.006	0.834	19.000	1	180	80.9	W
subj_24	2	5.717	4.727	5.585	4.741	24.596	100.094	25.665	1.113	19.000	1	180	80.9	W
subj_24	2	5.717	4.727	5.585	4.741	32.986	110.576	25.584	1.512	19.000	1	180	80.9	W
subj_24	2	5.717	4.727	5.585	4.741	37.134	115.304	26.131	1.680	19.000	1	180	80.9	W
subj_24	2	5.717	4.727	5.585	4.741	36.688	116.605	25.833	1.681	19.000	1	180	80.9	W
subj_24	2	5.717	4.727	5.585	4.741	37.162	116.491	27.965	1.562	19.000	1	180	80.9	W
subj_24	2	5.717	4.727	5.585	4.741	41.341	118.933	28.089	1.750	19.000	1	180	80.9	W
subj_24	2	5.717	4.727	5.585	4.741	42.171	119.551	28.303	1.786	19.000	1	180	80.9	W
subj_24	2	5.717	4.727	5.585	4.741	44.216	118.541	31.713	1.735	19.000	1	180	80.9	W
subj_24	2	5.717	4.727	5.585	4.741	42.577	116.537	28.962	1.781	19.000	1	180	80.9	W
subj_24	2	5.717	4.727	5.585	4.741	41.174	118.463	30.634	1.570	19.000	1	180	80.9	W
subj_24	2	5.717	4.727	5.585	4.741	42.693	116.015	31.385	1.637	19.000	1	180	80.9	W
subj_24	2	5.717	4.727	5.585	4.741	42.700	114.655	28.666	1.798	19.000	1	180	80.9	W
subj_24	2	5.717	4.727	5.585	4.741	34.564	116.412	25.781	1.535	19.000	1	180	80.9	W
subj_24	2	5.717	4.727	5.585	4.741	46.155	115.885	32.501	1.697	19.000	1	180	80.9	W
subj_24	2	5.717	4.727	5.585	4.741	44.619	118.485	30.395	1.704	19.000	1	180	80.9	W
subj_24	2	5.717	4.727	5.585	4.741	43.264	118.852	30.362	1.688	19.000	1	180	80.9	W
subj_24	2	5.717	4.727	5.585	4.741	44.022	116.603	29.843	1.755	19.000	1	180	80.9	W
subj_24	2	5.717	4.727	5.585	4.741	42.102	117.206	32.410	1.506	19.000	1	180	80.9	W
subj_24	2	5.717	4.727	5.585	4.741	43.240	116.424	31.195	1.626	19.000	1	180	80.9	W
subj_24	2	5.717	4.727	5.585	4.741	45.411	116.118	32.222	1.678	19.000	1	180	80.9	W
subj_24	2	5.717	4.727	5.585	4.741	43.860	118.142	31.332	1.662	19.000	1	180	80.9	W
subj_24	2	5.717	4.727	5.585	4.741	41.849	118.444	31.023	1.612	19.000	1	180	80.9	W
subj_24	2	5.717	4.727	5.585	4.741	40.457	115.887	31.535	1.499	19.000	1	180	80.9	W
subj_24	2	5.717	4.727	5.585	4.741	43.227	115.640	31.927	1.611	19.000	1	180	80.9	W
subj_24	2	5.717	4.727	5.585	4.741	43.286	117.809	31.857	1.586	19.000	1	180	80.9	W
subj_24	2	5.717	4.727	5.585	4.741	44.176	115.953	33.095	1.610	19.000	1	180	80.9	W
subj_24	2	5.717	4.727	5.585	4.741	41.283	116.374	30.550	1.590	19.000	1	180	80.9	W
subj_24	2	5.717	4.727	5.585	4.741	41.385	118.085	31.506	1.540	19.000	1	180	80.9	W
subj_24	2	5.717	4.727	5.585	4.741	45.440	117.063	31.913	1.765	19.000	1	180	80.9	W
subj_24	2	5.717	4.727	5.585	4.741	46.732	118.185	32.632	1.680	19.000	1	180	80.9	W
subj_24	2	5.717	4.727	5.585	4.741	18.374	79.638	18.960	1.138	19.000	1	180	80.9	W
subj_24	2	5.717	4.727	5.585	4.741	18.867	79.319	18.671	1.189	19.000	1	180	80.9	W
subj_24	2	5.717	4.727	5.585	4.741	32.365	105.200	29.029	1.316	19.000	1	180	80.9	W
subj_24	2	5.717	4.727	5.585	4.741	52.609	132.206	33.687	1.858	19.000	1	180	80.9	W
subj_24	2	5.717	4.727	5.585	4.741	66.548	140.785	39.890	1.979	19.000	1	180	80.9	W
subj_24	2	5.717	4.727	5.585	4.741	68.011	142.162	37.894	2.078	19.000	1	180	80.9	W
subj_24	2	5.717	4.727	5.585	4.741	71.335	145.590	39.189	2.112	19.000	1	180	80.9	W
subj_24	2	5.717	4.727	5.585	4.741	72.827	149.209	40.040	2.105	19.000	1	180	80.9	W
subj_24	2	5.717	4.727	5.585	4.741	76.200	151.820	40.584	2.197	19.000	1	180	80.9	W
subj_24	2	5.717	4.727	5.585	4.741	75.210	153.056	42.160	2.069	19.000	1	180	80.9	W
subj_24	2	5.717	4.727	5.585	4.741	77.881	153.423	43.782	2.075	19.000	1	180	80.9	W
subj_24	2	5.717	4.727	5.585	4.741	78.094	155.863	44.763	2.055	19.000	1	180	80.9	W
subj_24	2	5.717	4.727	5.585	4.741	78.727	156.286	43.985	2.077	19.000	1	180	80.9	W
subj_24	2	5.717	4.727	5.585	4.741	79.975	159.567	45.912	2.044	19.000	1	180	80.9	W
subj_24	2	5.717	4.727	5.585	4.741	82.031	159.677	46.186	2.080	19.000	1	180	80.9	W
subj_24	2	5.717	4.727	5.585	4.741	78.487	159.199	46.926	1.982	19.000	1	180	80.9	W
subj_24	2	5.717	4.727	5.585	4.741	81.706	160.315	43.928	2.162	19.000	1	180	80.9	W
subj_24	2	5.717	4.727	5.585	4.741	78.129	159.169	44.345	2.041	19.000	1	180	80.9	W
subj_24	2	5.717	4.727	5.585	4.741	81.262	160.047	44.497	2.123	19.000	1	180	80.9	W
subj_24	2	5.717	4.727	5.585	4.741	80.627	163.104	42.792	2.194	19.000	1	180	80.9	W
subj_24	2	5.717	4.727	5.585	4.741	77.885	161.842	41.554	2.175	19.000	1	180	80.9	W
subj_24	2	5.717	4.727	5.585	4.741	81.517	163.033	45.150	2.098	19.000	1	180	80.9	W
subj_24	2	5.717	4.727	5.585	4.741	81.679	163.314	45.012	2.105	19.000	1	180	80.9	W
subj_24	2	5.717	4.727	5.585	4.741	76.230	164.384	44.552	1.995	19.000	1	180	80.9	W
subj_24	2	5.717	4.727	5.585	4.741	82.579	164.924	45.630	2.103	19.000	1	180	80.9	W
subj_24	2	5.717	4.727	5.585	4.741	79.435	164.126	42.939	2.156	19.000	1	180	80.9	W
subj_24	2	5.717	4.727	5.585	4.741	81.568	166.502	45.886	2.061	19.000	1	180	80.9	W
subj_24	2	5.717	4.727	5.585	4.741	84.610	168.971	47.712	2.055	19.000	1	180	80.9	W
subj_24	2	5.717	4.727	5.585	4.741	82.526	167.341	45.034	2.136	19.000	1	180	80.9	W
subj_24	2	5.717	4.727	5.585	4.741	82.587	167.455	46.854	2.045	19.000	1	180	80.9	W
subj_24	2	5.717	4.727	5.585	4.741	82.785	169.036	46.420	2.068	19.000	1	180	80.9	W
subj_24	2	5.717	4.727	5.585	4.741	92.711	173.455	52.371	2.041	19.000	1	180	80.9	W
subj_25	2	5.743	3.658	5.791	4.853	12.997	63.509	13.723	1.180	23.000	1	181	93.6	W
subj_25	2	5.743	3.658	5.791	4.853	7.926	60.559	11.130	0.839	23.000	1	181	93.6	W
subj_25	2	5.743	3.658	5.791	4.853	11.689	62.212	12.826	1.044	23.000	1	181	93.6	W
subj_25	2	5.743	3.658	5.791	4.853	10.296	94.001	11.617	1.019	23.000	1	181	93.6	W
subj_25	2	5.743	3.658	5.791	4.853	10.376	91.352	9.381	1.213	23.000	1	181	93.6	W
subj_25	2	5.743	3.658	5.791	4.853	10.283	60.461	12.868	0.923	23.000	1	181	93.6	W
subj_25	2	5.743	3.658	5.791	4.853	12.323	63.659	14.940	1.006	23.000	1	181	93.6	W
subj_25	2	5.743	3.658	5.791	4.853	14.511	68.355	13.019	1.307	23.000	1	181	93.6	W
subj_25	2	5.743	3.658	5.791	4.853	11.189	64.166	12.276	1.025	23.000	1	181	93.6	W
subj_25	2	5.743	3.658	5.791	4.853	7.832	64.701	11.823	0.763	23.000	1	181	93.6	W
subj_25	2	5.743	3.658	5.791	4.853	11.701	62.992	14.613	0.972	23.000	1	181	93.6	W
subj_25	2	5.743	3.658	5.791	4.853	9.138	60.180	9.261	1.362	23.000	1	181	93.6	W
subj_25	2	5.743	3.658	5.791	4.853	11.589	64.028	11.827	1.127	23.000	1	181	93.6	W
subj_25	2	5.743	3.658	5.791	4.853	9.481	64.285	12.768	0.881	23.000	1	181	93.6	W
subj_25	2	5.743	3.658	5.791	4.853	12.385	63.116	11.571	1.265	23.000	1	181	93.6	W
subj_25	2	5.743	3.658	5.791	4.853	25.064	68.110	17.234	1.683	23.000	1	181	93.6	W
subj_25	2	5.743	3.658	5.791	4.853	8.918	65.664	12.016	0.852	23.000	1	181	93.6	W
subj_25	2	5.743	3.658	5.791	4.853	8.059	62.910	11.958	0.787	23.000	1	181	93.6	W
subj_25	2	5.743	3.658	5.791	4.853	9.653	61.920	11.664	0.995	23.000	1	181	93.6	W
subj_25	2	5.743	3.658	5.791	4.853	7.266	62.245	11.316	0.742	23.000	1	181	93.6	W
subj_25	2	5.743	3.658	5.791	4.853	11.497	65.661	12.933	1.077	23.000	1	181	93.6	W
subj_25	2	5.743	3.658	5.791	4.853	10.506	65.262	11.801	1.027	23.000	1	181	93.6	W
[truncated: 12,551 more rows]
